# Supplementary material for: Targeting prolyl-tRNA synthetase via a series of ATP-mimetics to accelerate drug discovery against toxoplasmosis
Source: PLoS Pathog. 2023 Feb 28;19(2):e1011124. doi: 10.1371/journal.ppat.1011124 (PMC9974123; doi:10.1371/journal.ppat.1011124)
Supplement: S1 Data — (XLSX) [file ppat.1011124.s010.xlsx]

## Sheet: RNA-Seq report
Sample ID	Barcode Sequence	# Reads	Yield (Mbases)	Mean Quality Score	% Bases >= 30	Configuration
WT	CGGCATTA	48915447	14772	35.86	93.31	Illumina HiSeq PE 2x150
35-5	AGACCTTG+TTACGTGC	29753911	8986	34.08	85.8	NovaSeq 2x150
35-2	GTCCTAAG+AGCTACCA	26750613	8079	34.08	85.54	NovaSeq 2x150
35-4	CAAGGTAC+CGTATCTC	28984890	8753	34.13	85.88	NovaSeq 2x150
35-6	GTCGTTAC+AGCTAAGC	29361887	8867	34.17	86.24	NovaSeq 2x150
35-3	GCGTTAGA+CAGCATAC	26631975	8043	34.06	85.49	NovaSeq 2x150
35-1	CTCAGAAG+GGCAAGTT	50717418	15317	34.66	88.44	NovaSeq 2x150

## Sheet: T. gondii transcriptomic (RPKM)
Name	Description	WT - linear total RPKM	35-1 - linear total RPKM	35-2 - linear total RPKM	35-3 - linear total RPKM	35-4 - linear total RPKM	35-5 - linear total RPKM	35-6 - linear total RPKM	WT Variant - linear	35-1 Variant - linear	35-2 Variant - linear	35-3 Variant - linear	35-4 Variant - linear	35-5 Variant - linear	35-6 Variant - linear
TGGT1_292920	putative heat shock protein 75	48.191	42.196	42.029	43.01	43.049	39.354	43.16	1002	1001	1001	1001	1001	1002	1001
TGGT1_292935	hypothetical protein	0.09	0.07	0.029	0.068	0.091	0.001	0.085	0.001	0.001	0.001	0.001	0.001	0.001	1
TGGT1_292950	hypothetical protein	58.367	30.235	19.678	37.574	35.042	25.595	36.516	0.001	0.001	0.001	0.001	0.001	0.001	0.001
TGGT1_292960	hypothetical protein	23.018	38.662	48.888	39.196	35.96	24.511	38.58	0.001	0.001	1	0.001	0.001	1	0.001
TGGT1_292975	hypothetical protein	6.415	4.492	4.055	5.637	5.395	3.86	4.686	1001	1004	1003	1007	1001	1305	1002
TGGT1_293000	3'5'-cyclic nucleotide phosphodiesterase domain-containing protein	14.579	15.727	14.803	16.842	12.985	13.509	13.09	1001	0.001	2	0.001	1	0.001	0.001
TGGT1_293010	hypothetical protein	0.001	0.001	0.001	0.001	0.001	0.001	0.001	0.001	0.001	0.001	0.001	0.001	0.001	0.001
TGGT1_293020	hypothetical protein	0.155	0.047	0.258	0.001	0.194	0.001	0.001	0.001	0.001	0.001	0.001	0.001	0.001	0.001
TGGT1_293030	hypothetical protein	0.073	0.025	0.028	0.037	0.052	0.014	0.029	1	0.001	0.001	0.001	0.001	0.001	0.001
TGGT1_293040	hypothetical protein	42.219	46.641	50.634	42.139	44.061	54.244	45.447	0.001	0.001	0.001	0.001	0.001	0.001	0.001
TGGT1_293050	sybindin family protein	30.685	24.753	29.528	27.442	39.942	25.761	43.403	0.001	0.001	0.001	0.001	0.001	0.001	0.001
TGGT1_293060	SPRY domain-containing protein	6.096	5.762	3.973	6.511	6.541	5.301	5.406	2	2	2	2	3	3	1005
TGGT1_293170	hypothetical protein	36.259	21.395	15.797	25.021	24.211	18.004	24.13	0.001	0.001	100	0.001	10000	0.001	0.001
TGGT1_293180	NADP-specific glutamate dehydrogenase	110.511	126.034	116.584	110.574	110.042	120.335	116.717	1	0.001	0.001	0.001	0.001	0.001	0.001
TGGT1_293190	endonuclease/exonuclease/phosphatase family protein	21.902	17.76	16.142	20.633	22.027	18.534	22.706	2002	2002	2003	2004	2002	2002	2002
TGGT1_293200	hypothetical protein	17.497	27.395	34.922	43.17	40.489	32.189	25.243	0.001	0.001	0.001	0.001	0.001	0.001	0.001
TGGT1_293210	hypothetical protein	8.439	7.005	1.692	5.836	7.291	4.837	5.018	0.001	0.001	100	0.001	0.001	0.001	0.001
TGGT1_293220	DHHC zinc finger domain-containing protein	8.25	7.391	8.691	9.115	8.16	8.685	7.393	1	1	0.001	1	0.001	2	0.001
TGGT1_293230	hypothetical protein	25.032	23.085	23.742	23.676	23.395	23.491	27.27	2002	1001	1002	1002	1001	1001	1004
TGGT1_293240	triacylglycerol lipase	19.885	17.428	14.491	22.699	22.046	17.864	19.544	0.001	0.001	0.001	0.001	0.001	0.001	0.001
TGGT1_293250	hypothetical protein	0.001	0.01	0.001	0.001	0.001	0.011	0.001	0.001	0.001	0.001	0.001	0.001	0.001	0.001
TGGT1_293252	hypothetical protein	0.336	0.542	0.33	0.23	0.023	0.236	0.304	1001	102	0.001	0.001	0.001	0.001	0.001
TGGT1_293254	hypothetical protein	0.001	0.001	0.408	0.328	0.021	0.187	0.001	0.001	1	0.001	0.001	0.001	0.001	0.001
TGGT1_293256	hypothetical protein	0.244	0.494	0.146	0.678	0.001	0.211	0.225	1	2	0.001	0.001	0.001	0.001	0.001
TGGT1_293258	hypothetical protein	0.398	0.381	0.53	0.533	0.326	0.281	0.513	100	0.001	10000	0.001	0.001	100	100
TGGT1_293260	ATPase/histidine kinase/DNA gyrase B/HSP90 domain-containing protein	99.963	90.56	59.795	106.289	98.593	77.111	96.688	0.001	0.001	0.001	0.001	0.001	0.001	0.001
TGGT1_293270	hypothetical protein	106.792	140.908	187.276	176.241	166.15	156.987	167.641	0.001	0.001	0.001	0.001	0.001	0.001	0.001
TGGT1_293280	cyclin protein	1.496	1.622	0.962	2.089	2.044	1.055	1.751	200	1	101	0.001	0.001	100	100
TGGT1_293290	hypothetical protein	0.408	0.571	0.001	0.862	0.769	0.212	0.282	0.001	0.001	0.001	0.001	0.001	0.001	0.001
TGGT1_293300	Yip1 domain-containing protein	36.021	42.207	46.911	37.483	38.023	42.141	37.793	100	100	100	100	100	100	100
TGGT1_293310	putative ribosomal protein L20	54.209	55.256	69.433	46.419	49.556	63.53	57.035	0.001	0.001	0.001	0.001	0.001	0.001	0.001
TGGT1_293320	hypothetical protein	11.954	10.859	11.19	12.531	11.688	10.485	10.894	4006	5005	5005	4005	4006	3004	4005
TGGT1_293330	hypothetical protein	9.712	8.974	7.937	10.89	11.352	9.633	7.782	0.001	0.001	0.001	0.001	0.001	0.001	0.001
TGGT1_293340	putative ran binding family protein 1	102.14	134.398	140.162	78.871	93.179	129.597	101.475	1	0.001	0.001	1	0.001	0.001	1
TGGT1_293350	mitochondrial carrier superfamily protein	21.197	21.278	28.613	25.78	24.029	25.692	25.668	0.001	0.001	0.001	1	0.001	0.001	0.001
TGGT1_293360	hypothetical protein	472.647	649.837	658.302	514.446	535.223	627.235	555.29	0.001	0.001	0.001	0.001	0.001	0.001	0.001
TGGT1_293370	histone arginine methyltransferase PRMT2	11.982	15.817	16.17	12.703	13.555	12.755	12.521	0.001	0.001	0.001	10103	0.001	0.001	0.001
TGGT1_293380	histone lysine acetyltransferase HAT1	9.476	10.077	11.75	9.416	10.687	9.696	11.163	1	1	2	2	3	1	0.001
TGGT1_293390	putative cytochrome C-type heme lyase	12.052	15.071	15.578	15.464	15.919	10.373	15.936	0.001	2	1	1	1	1	1
TGGT1_293400	hypothetical protein	40.399	45.995	40.463	44.063	50.372	46.402	42.908	0.001	0.001	0.001	0.001	0.001	0.001	0.001
TGGT1_293410	hypothetical protein	77.534	75.921	61.591	92.239	90.48	76.419	73.161	0.001	0.001	0.001	0.001	0.001	0.001	0.001
TGGT1_293420	transporter, major facilitator family protein	0.461	0.586	0.502	0.549	0.368	0.272	0.174	0.001	0.001	0.001	0.001	10000	0.001	0.001
TGGT1_293430	hypothetical protein	245.148	240.858	302.823	263.744	263	260.973	264.918	0.001	0.001	0.001	0.001	0.001	0.001	0.001
TGGT1_293440	hypothetical protein	119.99	127.383	114.155	112.694	122.233	122.431	113.338	0.001	0.001	0.001	0.001	0.001	0.001	0.001
TGGT1_293450	protein phosphatase 2c containing protein	0.001	0.026	0.001	0.082	0.001	0.001	0.119	0.001	0.001	0.001	0.001	0.001	0.001	0.001
TGGT1_293460	ATP-dependent DNA ligase domain-containing protein	3.952	3.507	3.92	3.677	3.64	3.1	3.738	2005	3	2	2	1003	2007	1004
TGGT1_293470	hypothetical protein	52.304	62.126	66.116	61.006	56.645	64.638	60.106	0.001	0.001	0.001	0.001	2	0.001	0.001
TGGT1_293480	MoeA N-terminal region (domain I and II) domain-containing protein	10.262	8.515	7.128	9.716	11.292	9.419	8.051	0.001	0.001	0.001	0.001	0.001	0.001	0.001
TGGT1_293490	hypothetical protein	9.363	5.242	5.789	5.122	6.705	6.823	8.151	0.001	0.001	0.001	0.001	0.001	0.001	0.001
TGGT1_293500	hypothetical protein	0.084	0.07	0.044	0.046	0.085	0.029	0.077	0.001	0.001	100	0.001	100	0.001	1
TGGT1_293510	poly(ADP-ribose) polymerase and DNA-Ligase Zn-finger region domain-containing protein	73.316	78.711	31.658	82.508	83.969	43.759	35.979	0.001	0.001	0.001	0.001	0.001	0.001	0.001
TGGT1_293520	hypothetical protein	2.326	1.341	2.491	1.628	1.445	2.338	3.017	0.001	0.001	0.001	0.001	1	0.001	0.001
TGGT1_293540	hypothetical protein	30.3	29.284	30.856	28.782	29.899	29.412	28.386	0.001	1	1	0.001	0.001	0.001	1
TGGT1_293550	hypothetical protein	24.231	26.951	32.902	26.134	27.762	27.681	20.094	1	0.001	0.001	2	1	0.001	0.001
TGGT1_293560	hypothetical protein	0.105	0.256	0.136	0.284	0.119	0.233	0.228	0.001	0.001	1	0.001	1	0.001	0.001
TGGT1_293570	putative translocation protein sec62	109.234	107.369	118.312	108.694	116.24	114.041	105.54	2005	2002	2004	2002	2003	2003	2002
TGGT1_293580	prefoldin subunit protein	33.51	42.866	57.135	33.437	43.85	54.485	49.563	1001	0.001	1001	0.001	1001	0.001	0.001
TGGT1_293590	putative 3-oxoacyl-acyl-carrier protein synthase I/II	67.934	92.172	106.123	88.843	95.446	101.405	97.351	1001	4	0.001	4	1	0.001	1
TGGT1_293600	ribosomal protein RPL27	13.921	16.411	19.078	16.622	15.872	18.03	17.163	2003	2003	2003	2003	2004	2003	2003
TGGT1_293610	dihydroorotase	5.655	9.279	10.334	7.178	7.876	8.44	8.086	1001	1001	1003	1001	1001	2002	1001
TGGT1_293620	hypothetical protein	0.026	0.001	0.001	0.001	0.033	0.001	0.072	0.001	0.001	0.001	0.001	0.001	0.001	100
TGGT1_293630	hypothetical protein	34.836	34.588	37.258	36.617	34.144	34.084	29.994	3004	4006	5009	3006	4004	3004	3007
TGGT1_293650	hypothetical protein	11.964	21.241	22.223	21.748	20.687	25.24	21.62	0.001	0.001	0.001	0.001	0.001	0.001	0.001
TGGT1_293660	hypothetical protein	29.633	28.861	27.99	31.421	31.552	30.708	30.692	0.001	0.001	0.001	0.001	1	0.001	0.001
TGGT1_293670	transcription elongation factor A TFIIS	84.364	82.58	76.839	81.541	80.754	82.155	75.308	0.001	0.001	0.001	0.001	0.001	0.001	0.001
TGGT1_293680	hypothetical protein	27.658	37.836	42.047	33.754	35.363	38.54	35.381	0.001	0.001	0.001	0.001	0.001	0.001	0.001
TGGT1_293690	profilin PRF	1242.62	1710.38	2043.91	1483.71	1490.56	1840.22	1521.74	0.001	0.001	0.001	0.001	0.001	0.001	0.001
TGGT1_293700	WD domain, G-beta repeat-containing protein	24.744	29.171	29.692	24.458	29.935	29.078	32.147	2002	2002	2002	2002	2003	2002	2002
TGGT1_293710	Zn-finger in Ran binding protein and others domain-containing protein	41.45	29.022	20.232	36.56	33.367	26.773	34.052	0.001	0.001	0.001	0.001	0.001	0.001	0.001
TGGT1_293720	hypothetical protein	85.722	119.743	149.072	122.737	117.027	119.103	111.57	0.001	0.001	0.001	0.001	0.001	0.001	0.001
TGGT1_293730	DHHC zinc finger domain-containing protein	21.46	16.199	14.376	23.081	21.329	15.376	20.739	3003	3004	3004	3003	4004	3003	3004
TGGT1_293740	hypothetical protein	419.032	711.406	770.962	552.37	531.085	680.387	582.108	0.001	0.001	0.001	0.001	0.001	0.001	0.001
TGGT1_293760	EF hand domain-containing protein	98.616	78.049	67.356	98.314	88.029	73.846	85.244	0.001	0.001	0.001	0.001	0.001	0.001	0.001
TGGT1_293770	chitinase-like protein CLP1	49.792	42.554	37.843	51.377	48.248	40.156	45.629	2003	1	1002	2004	1	2003	1
TGGT1_293780	hypothetical protein	0.393	0.788	3.194	0.936	0.691	0.511	0.489	0.001	0.001	0.001	0.001	0.001	0.001	0.001
TGGT1_293790	hypothetical protein	0.079	0.073	0.001	0.19	0.001	0.001	0.166	0.001	0.001	0.001	0.001	0.001	0.001	0.001
TGGT1_293800	putative transmembrane protein 65	0.001	0.023	0.001	0.001	0.001	0.001	0.001	0.001	0.001	0.001	0.001	0.001	0.001	0.001
TGGT1_293810	carboxyvinyl-carboxyphosphonate phosphorylmutase	13.873	17.219	18.122	18.301	15.897	13.949	19.932	1001	1001	1001	1003	1	1002	1001
TGGT1_293820	calpain family cysteine protease domain-containing protein	22.031	17.185	14.01	19.764	17.934	15.176	16.256	1001	1001	1001	1002	1003	1001	1001
TGGT1_293830	methyltransferase domain-containing protein	0.001	0.001	0.001	0.001	0.001	0.001	0.001	0.001	0.001	0.001	0.001	0.001	0.001	0.001
TGGT1_293840	hypothetical protein	0.499	0.219	0.227	0.231	0.169	0.185	0.246	103	0.001	0.001	200	0.001	100	100
TGGT1_293850	hypothetical protein	0.025	0.001	0.052	0.001	0.001	0.001	0.001	0.001	0.001	0.001	0.001	0.001	0.001	0.001
TGGT1_293860	hypothetical protein	28.464	34.404	44.503	38.304	33.514	34.106	32.665	2002	2003	2002	2002	2002	2002	2002
TGGT1_293870	putative thioredoxin	794.485	1450	1595.48	1146.59	1298.11	1578.47	1307.71	0.001	0.001	0.001	0.001	0.001	0.001	0.001
TGGT1_293890	intraflagellar transport 80 family protein	0.045	0.018	0.02	0.001	0.028	0.097	0.001	0.001	0.001	0.001	0.001	0.001	2	0.001
TGGT1_293900	sporozoite protein with an altered thrombospondin repeat SPATR	93.664	94.033	95.996	101.155	82.642	83.43	78.659	0.001	0.001	0.001	0.001	0.001	2	0.001
TGGT1_294010	yrdC domain-containing protein	29.766	20.649	21.262	22.13	23.227	19.149	18.795	0.001	0.001	0.001	0.001	0.001	0.001	0.001
TGGT1_294020	zinc finger, C3HC4 type (RING finger) domain-containing protein	6.568	6.771	8.204	9.997	11.051	8.254	9.148	0.001	0.001	0.001	1	0.001	2	1
TGGT1_294025	hypothetical protein	9.882	11.183	5.095	15.133	14.924	10.006	13.097	0.001	0.001	0.001	0.001	0.001	0.001	0.001
TGGT1_294030	hypothetical protein	20.594	10.566	6.931	15.692	15.292	10.796	23.422	0.001	0.001	0.001	0.001	0.001	0.001	0.001
TGGT1_294040	putative KDEL endoplasmic reticulum proteinretention receptor 2 (KDELR2)	10.182	8.221	9.775	11.441	11.579	11.327	13.123	1001	1001	1001	1003	1001	2	1001
TGGT1_294050	hypothetical protein	58.369	61.031	76.37	61.543	68.042	76.238	74.843	0.001	0.001	0.001	0.001	0.001	0.001	0.001
TGGT1_294060	hypothetical protein	41.895	27.674	18.868	33.809	31.662	23.71	30.011	0.001	0.001	0.001	0.001	0.001	0.001	0.001
TGGT1_294180	tRNA -methyltransferase family protein	18.048	16.842	20.787	20.132	17.881	22.98	17.529	0.001	1	1	0.001	1	2	1004
TGGT1_294190	enoyl-CoA hydratase/isomerase family protein	4.03	5.043	3.961	4.681	4.573	4.758	5.07	1001	1003	0.001	1002	1003	1002	1001
TGGT1_294200	glucose-6-phosphate 1-dehydrogenase	168.538	211.358	223.872	204.399	197.691	202.706	203.122	3003	5005	5006	5005	4004	5005	4004
TGGT1_294210	hypothetical protein	0.001	0.001	0.001	0.001	0.001	0.018	0.089	0.001	0.001	0.001	0.001	0.001	0.001	0.001
TGGT1_294220	hypothetical protein	29.092	23.209	25.468	28.199	29.026	26.028	28.069	0.001	0.001	0.001	0.001	0.001	0.001	0.001
TGGT1_294225	hypothetical protein	4.795	7.662	7.069	3.293	6.52	5.362	9.266	0.001	0.001	0.001	0.001	0.001	0.001	0.001
TGGT1_294230	hypothetical protein	187.67	437.434	509.783	324.258	330.716	455.286	372.614	0.001	0.001	0.001	0.001	0.001	0.001	0.001
TGGT1_294240	hypothetical protein	0.001	0.013	0.001	0.001	0.009	0.001	0.01	0.001	0.001	0.001	0.001	0.001	0.001	0.001
TGGT1_294250	WD domain, G-beta repeat-containing protein	17.085	19.147	14.487	15.395	18.442	18.118	17.241	2002	3004	2002	2004	2003	2002	2002
TGGT1_294260	NEK kinase	0.001	0.001	0.001	0.001	0.082	0.001	0.001	0.001	0.001	0.001	0.001	0.001	0.001	0.001
TGGT1_294270	histone arginine methyltransferase PRMT4/CARM1	6.824	5.02	4.225	5.225	5.785	4.989	5.986	1001	1002	1003	1001	2003	1001	1003
TGGT1_294280	putative E3 ubiquitin-protein ligase	19.459	15.62	12.432	16.816	16.195	15.132	16.012	13095	2002	3095	3093	3094	13093	4187
TGGT1_294285	hypothetical protein	8.326	4.895	1.682	3.572	2.589	2.152	2.678	0.001	0.001	0.001	0.001	0.001	0.001	1
TGGT1_294290	Der1ER1	96.412	123.159	142.417	105.942	116.231	132.361	117.554	0.001	0.001	0.001	0.001	0.001	0.001	0.001
TGGT1_294300	hypothetical protein	0.094	0.085	0.187	0.001	0.235	0.304	0.065	0.001	0.001	0.001	0.001	0.001	0.001	0.001
TGGT1_294310	hypothetical protein	14.482	18.037	20.877	18.533	15.866	20.046	17.393	0.001	0.001	0.001	0.001	0.001	0.001	0.001
TGGT1_294320	Oxysterol-binding protein	0.001	0.051	0.02	0.074	0.019	0.001	0.057	0.001	0.001	0.001	100	0.001	0.001	0.001
TGGT1_294330	EGF family domain-containing protein	30.169	18.503	10.376	24.717	19.986	17.464	16.398	2002	2002	2002	2002	2002	2002	2002
TGGT1_294340	hypothetical protein	84.079	82.474	92.281	80.897	83.472	74.715	85.215	1001	1001	1001	1001	1001	3003	1001
TGGT1_294350	DEAD/DEAH box helicase domain-containing protein	20.074	14.239	9.85	15.709	17.011	12.697	14.112	2006	2008	1002	1003	1004	1004	1006
TGGT1_294360	putative ubiquitin specific protease 39 isoform 2	9.494	11.319	12.849	9.898	11.585	11.785	11.185	4004	4004	4004	3003	4005	4004	3003
TGGT1_294370	hypothetical protein	37.29	62.302	75.368	60.684	57.43	64.754	55.778	1	1003	3	1	1	1	3
TGGT1_294380	PP-loop domain-containing protein	6.027	5.248	4.659	5.737	5.927	5.067	5.277	1	0.001	1002	0.001	2	2	0.001
TGGT1_294390	putative myosin light chain MLC4	12.53	20.305	19.674	18.877	15.907	14.351	14.985	0.001	0.001	1001	0.001	0.001	1	0.001
TGGT1_294400	hypothetical protein	24.269	30.91	0.588	0.657	0.76	28.99	1.085	0.001	0.001	100	2	0.001	0.001	0.001
TGGT1_294410	hypothetical protein	0.497	1.188	0.5	1.421	1.082	1.264	0.504	0.001	0.001	1	0.001	10100	0.001	0.001
TGGT1_294420	programmed cell death protein 2, c-terminal domain-containing protein	8.839	8.259	8.32	6.97	8.034	8.595	8.889	1002	1001	1001	1002	1002	1001	1002
TGGT1_294430	hypothetical protein	14.234	13.792	8.959	10.804	12.168	11.602	11.869	1002	1001	1001	1001	1003	1001	1001
TGGT1_294440	NOL1/NOP2/sun family protein	3.792	3.954	3.903	4.352	4.468	4.104	3.756	0.001	1	1	2	1	0.001	2
TGGT1_294550	dynein heavy chain	12.997	10.553	6.598	12.717	11.129	8.288	7.496	3007	2005	1106	3004	2005	2003	4007
TGGT1_294560	rhoptry kinase family protein ROP37 (incomplete catalytic triad)	47.979	41.445	36.698	48.614	45.107	36.508	46.194	0.001	0.001	0.001	0.001	0.001	0.001	0.001
TGGT1_294570	rhodanese family domain-containing protein	0.056	0.008	0.082	0.001	0.017	0.072	0.173	0.001	0.001	0.001	0.001	1	0.001	0.001
TGGT1_294585	hypothetical protein	0.001	0.001	0.001	0.001	0.001	0.001	0.031	0.001	0.001	0.001	0.001	0.001	0.001	0.001
TGGT1_294595	hypothetical protein	1.009	0.973	0.672	1.109	0.506	1.049	0.441	0.001	2002	0.001	11001	1001	1001	0.001
TGGT1_294600	Toxoplasma gondii family D protein	0.128	0.052	0.057	0.001	0.001	0.055	0.001	0.001	0.001	0.001	0.001	0.001	0.001	0.001
TGGT1_294610	putative histone lysine methyltransferase, SET	226.363	125.31	81.533	159.943	144.176	106.225	147.471	0.001	0.001	0.001	0.001	0.001	0.001	0.001
TGGT1_294620	putative eukaryotic initiation factor-3, subunit 8	105.985	83.675	64.012	88.891	87.827	77.984	79.933	1002	2004	2	1003	1003	1002	1003
TGGT1_294630	hypothetical protein	27.924	20.604	15.579	22.41	22.46	19.271	23.803	3006	3004	2003	3004	2003	2004	2003
TGGT1_294640	ribonucleoside-diphosphate reductase large chain	117.684	91.351	83.792	103.62	108.699	97.497	104.569	0.001	2	0.001	1	0.001	1	0.001
TGGT1_294650	hypothetical protein	0.029	0.022	0.001	0.237	0.046	0.165	0.15	0.001	0.001	0.001	0.001	0.001	0.001	0.001
TGGT1_294651	hypothetical protein	0.176	0.18	0.308	0.314	0.17	0.311	0.243	0.001	1	0.001	100	0.001	100	0.001
TGGT1_294660	hypothetical protein	0.238	0.41	0.053	0.254	0.1	0.001	0.001	0.001	0.001	0.001	0.001	0.001	0.001	0.001
TGGT1_294670	translation initiation factor 3 subunit	187.178	289.403	331.428	242.354	249.465	307.335	262.198	0.001	2002	3003	3004	2005	1001	1
TGGT1_294680	hypothetical protein	28.276	22.75	11.803	29.719	26.865	15.386	25.876	0.001	0.001	0.001	0.001	0.001	0.001	0.001
TGGT1_294690	rhomboid protease ROM5	14.555	19.183	16.115	20.718	19.801	15.929	18.399	1	1	2	1	1	2	1
TGGT1_294700	polynucleotide 5'-hydroxyl-kinase	7.522	7.609	8.025	7.424	8.4	7.586	7.668	2	2	1	2	1	1	1
TGGT1_294705	hypothetical protein	44.606	55.966	66.221	54.527	53.972	70.392	54.873	0.001	0.001	0.001	0.001	0.001	0.001	0.001
TGGT1_294710	RNA recognition motif-containing protein	19.783	16.279	17.091	19.004	19.547	16.018	18.621	0.001	0.001	1	1001	1002	0.001	0.001
TGGT1_294720	hypothetical protein	19.228	14.809	11.067	16.755	15.288	11.222	16.041	0.001	0.001	0.001	0.001	0.001	0.001	0.001
TGGT1_294730	hypothetical protein	11.929	6.931	6.769	10.345	10.222	7.823	8.611	0.001	0.001	0.001	0.001	0.001	1	0.001
TGGT1_294740	hypothetical protein	12.358	9.9	7.877	11.13	10.713	8.754	9.493	0.001	0.001	1	0.001	0.001	0.001	0.001
TGGT1_294750	hypothetical protein	17.764	22.684	30.821	24.809	24.054	25.373	19.275	0.001	0.001	0.001	0.001	0.001	0.001	0.001
TGGT1_294760	hypothetical protein	18.38	18.339	20.97	18.008	17.33	16.05	18.509	0.001	0.001	0.001	0.001	0.001	0.001	0.001
TGGT1_294770	Armadillo/beta-catenin family repeat-containing protein	28.482	25.854	29.705	31.303	31.091	33.276	33.241	0.001	1001	1001	1001	1001	1001	0.001
TGGT1_294780	hypothetical protein	10.983	14.912	14.716	14.893	13.043	14.262	14.875	0.001	0.001	1	0.001	0.001	0.001	0.001
TGGT1_294785	zinc finger (CCCH type) motif-containing protein	3.177	5.695	7.817	5.881	5.26	5.157	3.498	0.001	0.001	0.001	0.001	0.001	0.001	0.001
TGGT1_294790	hypothetical protein	401.344	468.071	491.294	401.392	401.414	447.643	422.804	0.001	0.001	0.001	0.001	0.001	0.001	0.001
TGGT1_294800A	putative elongation factor 1-alpha (EF-1-ALPHA)	1106.21	1111.41	1116.95	1128.13	1192.62	1165	1104.69	10000	10000	10000	10000	10000	10000	10000
TGGT1_294800B	putative elongation factor 1-alpha (EF-1-ALPHA)	1118.87	1473.34	1750.88	1412.66	1504.59	1677.83	1438.1	0.001	0.001	0.001	0.001	0.001	0.001	0.001
TGGT1_294805	hypothetical protein	1.933	4.406	4.023	2.302	2.528	2.723	2.339	1	0.001	0.001	0.001	2	0.001	0.001
TGGT1_294808	hypothetical protein	0.488	0.504	0.2	0.581	0.377	0.745	0.104	0.001	0.001	0.001	100	0.001	0.001	0.001
TGGT1_294812	RNA recognition motif-containing protein	13.293	10.425	14.168	9.481	11.606	14.03	14.025	0.001	0.001	0.001	1	1	0.001	0.001
TGGT1_294820	putative type I fatty acid synthase	0.063	0.023	0.036	0.02	0.014	0.043	0.037	0.001	0.001	0.001	0.001	0.001	0.001	100
TGGT1_294830	methyltransferase domain-containing protein	25.768	24.205	23.508	23.819	25.271	27.418	27.326	0.001	0.001	1	0.001	1	0.001	1
TGGT1_294840	zinc finger (CCCH type) motif-containing protein	31.972	21.945	12.147	30.742	29.248	17.876	25.31	0.001	0.001	0.001	0.001	0.001	0.001	0.001
TGGT1_294850	actin-like protein ALP7	0.001	0.234	0.171	0.152	0.386	0.333	0.046	0.001	0.001	0.001	0.001	0.001	0.001	0.001
TGGT1_294860	hypothetical protein	12.712	9.267	8.117	12.558	11.866	10.223	10.249	0.001	1	0.001	0.001	0.001	0.001	3
TGGT1_294870	universal stress family protein	56.688	46.138	37.784	57.726	52.893	42.589	54.4	0.001	0.001	1	0.001	0.001	0.001	0.001
TGGT1_294880	8-oxoguanine DNA glycosylase, N-terminal domain-containing protein	9.194	8.377	9.194	9.446	9.022	9.271	8.314	1	1	0.001	1	1	0.001	0.001
TGGT1_294890	hypothetical protein	45.995	41.133	42.284	40.82	42.639	48.464	47.914	0.001	0.001	0.001	0.001	0.001	0.001	0.001
TGGT1_294898	tetratricopeptide repeat-containing protein	22.258	18.849	16.698	20.02	17.653	16.667	21.348	1006	1	1	1	3	1	1
TGGT1_294902	hypothetical protein	14.704	10.418	10.234	11.551	10.69	9.687	9.782	20000	0.001	0.001	10000	20000	20000	20000
TGGT1_294920	general transcription factor IIH polypeptide 2 GTF2H2	14.253	16.774	16.414	15.931	18.533	17.879	15.586	2	0.001	1	3	2	0.001	0.001
TGGT1_294930	leucine rich repeat-containing protein	22.927	27.174	26.109	21.691	21.057	25.294	23.4	0.001	0.001	0.001	1	0.001	2	0.001
TGGT1_294940	hypothetical protein	18.474	23.318	23.932	22.934	23.518	22.099	23.914	1	1002	1006	1002	2	1	1
TGGT1_294960	hypothetical protein	14.719	16.061	14.719	18.024	16.843	15.922	18.497	0.001	0.001	0.001	0.001	1	1001	0.001
TGGT1_294970	hypothetical protein	76.527	78.457	55.632	87.887	77.201	63.643	78.353	0.001	0.001	0.001	0.001	0.001	0.001	0.001
TGGT1_294980	hypothetical protein	107.61	64.475	60.778	92.948	83.781	53.181	62.852	0.001	0.001	0.001	0.001	0.001	0.001	0.001
TGGT1_294990	hypothetical protein	126.029	144.228	191.735	188.496	168.555	157.12	136.909	0.001	0.001	0.001	0.001	0.001	0.001	0.001
TGGT1_295000	hypothetical protein	18.079	13.995	14.287	15.206	18.249	17.038	16.574	0.001	0.001	0.001	0.001	0.001	0.001	0.001
TGGT1_295010	DEAD/DEAH box helicase domain-containing protein	6.226	5.513	4.819	5.81	5.796	6.553	7.504	1001	1001	1001	0.001	0.001	1001	0.001
TGGT1_295015	patched family protein	0.024	0.116	0.063	0.028	0.001	0.031	0.066	0.001	0.001	0.001	0.001	0.001	0.001	0.001
TGGT1_295020	Sterol-sensing domain of SREBP cleavage-activation domain-containing protein	0.001	0.04	0.088	0.053	0.097	0.029	0.046	0.001	0.001	0.001	0.001	0.001	0.001	0.001
TGGT1_295030	hypothetical protein	35.761	42.174	38.977	47.988	43.01	41.81	40.806	0.001	0.001	0.001	0.001	0.001	0.001	0.001
TGGT1_295035	hypothetical protein	3.4	3.931	5.198	2.517	3.444	6.832	5.567	1001	1001	1001	1001	1001	1001	1001
TGGT1_295040	HEAT repeat-containing protein	28.301	26.417	25.884	29.587	30.99	31.184	29.028	2004	2003	2003	2003	2004	2004	2003
TGGT1_295050	tRNA ligase class II core domain (G, H, P, S and T) domain-containing protein	22.197	22.893	23.53	25.544	24.576	20.52	21.407	1	1	1	1	1	1	1
TGGT1_295060	exonuclease	9.33	8.319	7.226	9.22	8.626	10.452	8.691	1001	0.001	1002	1001	0.001	1001	1
TGGT1_295070	helicase associated domain (ha2) protein	8.323	6.739	5.914	6.926	7.459	5.804	6.537	5007	3003	3004	3003	5007	3003	2003
TGGT1_295080	hypothetical protein	20.796	13.863	14.385	18.786	19.581	18.632	18.935	0.001	0.001	0.001	0.001	0.001	0.001	0.001
TGGT1_295090	hypothetical protein	36.064	24.255	24.486	27.783	27.989	24.305	29.742	0.001	0.001	0.001	0.001	0.001	0.001	0.001
TGGT1_295100	hypothetical protein	47.642	35.913	32.606	44.057	41.477	32.059	38.059	0.001	0.001	0.001	0.001	0.001	0.001	100
TGGT1_295105	putative rhoptry protein	248.516	343.412	330.991	301.143	314.232	331.918	345.232	0.001	0.001	0.001	0.001	0.001	0.001	0.001
TGGT1_295125	rhoptry protein ROP4	720.938	548.079	582.479	625.824	613.143	537.077	620.167	0.001	0.001	0.001	0.001	0.001	0.001	0.001
TGGT1_295130	hypothetical protein	0.001	0.001	0.001	0.001	0.001	0.001	0.001	0.001	0.001	0.001	0.001	0.001	0.001	0.001
TGGT1_295140	1-phosphatidylinositol 4-kinase	4.544	3.217	3.459	6.63	5.754	3.506	3.245	0.001	0.001	0.001	0.001	0.001	0.001	0.001
TGGT1_295300	Toxoplasma gondii family B protein	0.001	0.001	0.001	0.001	0.001	0.001	0.001	0.001	0.001	0.001	0.001	0.001	0.001	0.001
TGGT1_295320	putative embryo sac development arrest EDA7	6.969	8.016	8.727	9.485	7.824	8.624	8.054	2003	2002	2003	3003	3003	2003	3004
TGGT1_295330	Vps54 family protein	6.438	6.027	4.374	6.461	6.21	5.368	4.951	2	1	0.001	1	3	1003	1
TGGT1_295340	UV excision repair protein Rad23 protein	88.756	107.418	133.027	95.073	96.045	112.031	92.177	1	2	1002	0.001	2	1	1
TGGT1_295350	putative nucleoside diphosphate kinase	314.308	437.724	495.984	359.324	386.44	469.775	403.027	0.001	0.001	0.001	0.001	0.001	0.001	0.001
TGGT1_295360	hypothetical protein	364.587	488.726	543.534	400.007	417.017	479.34	399.439	0.001	0.001	0.001	0.001	0.001	0.001	0.001
TGGT1_295370	hypothetical protein	12.439	11.426	10.677	9.099	13.042	12.99	11.396	0.001	0.001	1	0.001	2	0.001	0.001
TGGT1_295380	hypothetical protein	4.144	3.32	3.303	4.634	5.163	3.124	3.734	2	0.001	1101	1	4	6	1
TGGT1_295390	hypothetical protein	0.738	0.626	1.637	0.838	1.379	0.897	0.819	0.001	0.001	0.001	0.001	0.001	10002	0.001
TGGT1_295400	hypothetical protein	16.295	12.286	13.781	15.188	16.427	13.037	13.784	0.001	0.001	0.001	0.001	1	0.001	0.001
TGGT1_295410	transcription initiation factor TFIID complex subunit TAF6	8.218	9.681	10.561	10.055	9.87	10.559	9.768	2003	2003	2002	2003	3004	2002	2003
TGGT1_295420	hypothetical protein	21.979	29.33	31.227	27.631	26.712	26.56	26.803	0.001	1002	0.001	0.001	0.001	0.001	2002
TGGT1_295430	hypothetical protein	0.549	0.451	0.129	0.384	0.486	0.126	0.982	0.001	0.001	0.001	0.001	0.001	0.001	0.001
TGGT1_295440	hypothetical protein	2.92	4.202	6.509	5.785	5.201	6.198	3.502	0.001	0.001	0.001	0.001	0.001	0.001	0.001
TGGT1_295450	sjoegren syndrome nuclear autoantigen 1 family protein	84.882	107.157	116.02	84.767	90.402	107.121	103.69	0.001	0.001	0.001	0.001	0.001	0.001	0.001
TGGT1_295460	Got1 family protein	38.859	40.943	55.061	42.508	42.341	56.416	41.42	0.001	0.001	0.001	0.001	0.001	0.001	0.001
TGGT1_295468	C2 domain-containing protein	5.067	2.536	0.004	0.153	3.806	0.035	0.019	0.001	0.001	0.001	0.001	0.001	0.001	0.001
TGGT1_295472	C2 domain-containing protein	8.817	8.972	0.483	0.307	9.233	0.373	0.322	1002	4004	1003	1	1001	0.001	1001
TGGT1_295590	hypothetical protein	4.012	3.404	3.038	4.433	3.758	3.86	3.542	0.001	0.001	100	0.001	0.001	0.001	0.001
TGGT1_295600	SAG-related sequence SRS10	0.139	0.169	0.001	0.413	0.087	0.001	0.001	0.001	0.001	0.001	0.001	0.001	0.001	0.001
TGGT1_295610	putative histone lysine methyltransferase, SET	15.444	7.469	4.87	9.688	8.855	6.491	8.041	3	3	20103	10007	1105	1006	3
TGGT1_295620	hypothetical protein	69.499	55.312	35.954	68.84	62.937	44.718	50.376	0.001	0.001	0.001	0.001	0.001	1	0.001
TGGT1_295630	hypothetical protein	63.337	47.113	42.997	45.256	51.723	40.782	55.24	0.001	0.001	0.001	0.001	0.001	0.001	0.001
TGGT1_295640	peptidase family M13 protein	0.001	0.001	0.031	0.001	0.001	0.045	0.001	0.001	0.001	0.001	0.001	0.001	0.001	0.001
TGGT1_295650	hypothetical protein	38.883	32.318	31.507	32.535	32.657	29.046	35.014	0.001	0.001	0.001	0.001	0.001	0.001	0.001
TGGT1_295658	zinc finger in N-recognin protein	6.905	4.434	4.544	5.347	4.893	4.718	5.108	1004	2	10003	3	1002	1102	1
TGGT1_295662	hypothetical protein	0.054	0.46	0.579	0.001	0.42	0.281	0.046	0.001	0.001	0.001	0.001	0.001	1	0.001
TGGT1_295680	putative periodic tryptophan protein PWP2	10.883	9.197	9.483	10.326	9.843	9.226	9.037	1001	2003	1001	1002	1003	1004	1001
TGGT1_295685	hypothetical protein	1.343	0.977	0.758	1.478	0.547	0.61	0.834	0.001	0.001	0.001	0.001	0.001	0.001	0.001
TGGT1_295690	ubiquinone/menaquinone biosynthesis methyltransferase subfamily protein	20.864	14.847	16.696	16.018	19.57	18.7	20.997	0.001	0.001	0.001	0.001	0.001	0.001	0.001
TGGT1_295710	HECT-domain (ubiquitin-transferase) domain-containing protein	22.098	9.001	6.084	13.036	11.14	7.129	9.914	2002	2002	11002	2002	2002	2102	2003
TGGT1_295720	putative sulfite oxidase	0.165	0.271	0.268	0.225	0.36	0.381	0.38	0.001	0.001	0.001	0.001	0.001	200	0.001
TGGT1_295730	tetratricopeptide repeat-containing protein	12.499	13.886	14.967	11.589	12.883	14.554	13.674	0.001	0.001	0.001	1	1	0.001	0.001
TGGT1_295740	hypothetical protein	0.036	0.018	0.028	0.036	0.111	0.039	0.001	0.001	0.001	0.001	0.001	0.001	101	0.001
TGGT1_295750	IgA-specific serine endopeptidase	0.037	0.001	0.001	0.001	0.001	0.001	0.001	0.001	0.001	0.001	0.001	0.001	0.001	0.001
TGGT1_295760	calcium-dependent protein kinase CDPK4A	8.291	12.189	10.57	10.291	12.223	9.149	10.816	2003	3004	2003	2005	2006	2006	2007
TGGT1_295770	hypothetical protein	7.64	5.911	4.899	7.53	7.071	6.446	5.379	0.001	0.001	0.001	0.001	0.001	100	1
TGGT1_295850	cyclic nucleotide-binding domain-containing protein	19.507	12.477	10.842	15.697	13.651	11.212	12.518	0.001	0.001	2	0.001	1	0.001	1
TGGT1_295910	ATP-dependent Clp protease adaptor protein ClpS protein	34.414	33.206	32.222	31.617	34.822	32.018	33.656	0.001	0.001	0.001	0.001	0.001	0.001	0.001
TGGT1_295920	hypothetical protein	0.014	0.069	0.124	0.153	0.036	0.056	0.118	0.001	0.001	0.001	0.001	0.001	0.001	0.001
TGGT1_295935	KRUF family protein	89.763	84.645	69.692	97.744	91.142	80.39	80.766	0.001	0.001	0.001	0.001	0.001	0.001	0.001
TGGT1_295945	hypothetical protein	0.315	1.588	1.739	1.716	2.77	1.171	1.37	0.001	0.001	0.001	0.001	10101	1	0.001
TGGT1_295950	KRUF family protein	11.979	7.964	8.845	7.818	6.606	6.209	9.818	2	1	1	1	1	1	1
TGGT1_295960	hypothetical protein	12.962	9.69	10.583	10.736	9.883	7.683	12.395	0.001	0.001	0.001	0.001	0.001	0.001	0.001
TGGT1_295970	hypothetical protein	13.469	12.046	15.241	17.247	14.582	15.406	13.135	0.001	0.001	0.001	0.001	0.001	0.001	0.001
TGGT1_295980	hypothetical protein	29.115	24.007	18.992	25.294	25.367	22.935	27.624	0.001	0.001	0.001	0.001	0.001	0.001	0.001
TGGT1_295990	putative ubiquitin conjugating enzyme E2	50.883	54.895	60.072	53.429	57.439	48.959	51.774	0.001	0.001	0.001	0.001	0.001	0.001	0.001
TGGT1_295995	hypothetical protein	0.1	0.041	0.182	0.119	0.342	0.001	0.094	0.001	0.001	0.001	1	0.001	0.001	0.001
TGGT1_296000	hypothetical protein	15.534	18.997	29.015	19.754	20.903	22.77	23.532	0.001	0.001	0.001	0.001	0.001	0.001	0.001
TGGT1_296010	phosphatidylinositol 3- and 4-kinase	32.812	26.04	21.839	30.905	29.986	23.661	27.946	1001	1	0.001	0.001	1	0.001	0.001
TGGT1_296015	hypothetical protein	14.184	25.334	16.405	16.003	19.37	26.527	22.363	0.001	0.001	0.001	0.001	0.001	0.001	0.001
TGGT1_296020	hypothetical protein	0.001	0.001	0.001	0.001	0.001	0.001	0.001	0.001	0.001	0.001	0.001	0.001	0.001	0.001
TGGT1_357770	putative transmembrane protein	20.758	13.38	10.544	20.583	17.819	16.317	15.218	0.001	0.001	0.001	0.001	0.001	0.001	0.001
TGGT1_359190	leucine rich repeat protein	18.498	18.533	14.254	14.514	17.111	15.827	16.21	0.001	0.001	0.001	0.001	1002	1001	2
TGGT1_366970	HECT-domain (ubiquitin-transferase) domain protein	16.258	22.722	37.329	23.328	26.272	27.897	20.987	0.001	0.001	0.001	1	0.001	0.001	0.001
TGGT1_410650	tubulin-binding cofactor A	39.614	46.499	56.212	39.953	46.656	53.54	40.444	0.001	0.001	0.001	0.001	0.001	0.001	0.001
TGGT1_410660	hypothetical protein	0.031	0.076	0.024	0.128	0.052	0.001	0.058	0.001	0.001	0.001	0.001	0.001	0.001	0.001
TGGT1_410670	tRNA-Gly	0.001	0.001	0.001	0.001	0.001	0.001	0.001	0.001	0.001	0.001	0.001	0.001	0.001	0.001
TGGT1_410680	tRNA-His	0.001	0.001	1.339	0.001	0.001	0.001	0.001	0.001	0.001	0.001	0.001	0.001	0.001	0.001
TGGT1_410690	tRNA-Asn	0.001	0.001	0.001	0.001	0.001	0.001	0.001	0.001	0.001	0.001	0.001	0.001	0.001	0.001
TGGT1_207350	hypothetical protein	0.001	0.001	0.001	0.001	0.145	0.001	0.001	0.001	0.001	0.001	0.001	0.001	0.001	0.001
TGGT1_207360	hypothetical protein	0.001	0.001	0.001	0.001	0.001	0.001	0.001	0.001	0.001	0.001	0.001	0.001	0.001	0.001
TGGT1_207370	hypothetical protein	90.127	67.449	56.699	76.356	71.46	64.016	72.133	0.001	0.001	0.001	0.001	0.001	0.001	0.001
TGGT1_207390	putative coatomer protein complex, gamma sub-unit	8.65	12.348	16.225	14.639	17.163	12.957	13.78	1001	1003	1005	1003	1002	1001	1001
TGGT1_207400	hypothetical protein	10.671	12.299	12.86	9.928	9.261	11.029	10.645	1001	1002	1002	1001	1001	1001	1001
TGGT1_207407	hypothetical protein	0.077	0.001	0.001	0.001	0.001	0.1	0.001	0.001	0.001	0.001	0.001	0.001	1	0.001
TGGT1_207410	tetratricopeptide repeat-containing protein	0.012	0.026	0.048	0.079	0.015	0.126	0.059	0.001	0.001	0.001	0.001	0.001	0.001	0.001
TGGT1_207420	hypothetical protein	65.708	65.34	76.828	63.38	55.786	71.098	73.088	1001	1001	1001	1001	1001	1001	1001
TGGT1_207430	putative ATP-dependent RNA helicase DDX1	16.341	22.739	24.901	21.229	18.297	21.533	18.671	1003	2004	1003	1001	1005	2005	1003
TGGT1_207440	ribosomal protein RPS4	474.664	592.579	714.688	556.706	600.55	663.962	609.697	1101	1101	1101	1102	1101	1102	1101
TGGT1_207450	DNA segment, Chr 10, Wayne State University 52, expressed family protein	20.594	23.799	28.95	23.352	20.816	22.36	23.039	0.001	4	0.001	4	0.001	1	0.001
TGGT1_207460A	Rab5B protein	91.147	109.899	144.874	109.745	125.174	114.497	106.903	0.001	0.001	0.001	0.001	0.001	0.001	0.001
TGGT1_207460B	Rab5B protein	39.444	63.464	61.717	46.936	52.444	55.021	57.27	1	1	1	3	2	1	1
TGGT1_207470	hypothetical protein	2.842	2.953	1.794	1.752	2.479	3.265	3.473	0.001	1	0.001	0.001	1	0.001	0.001
TGGT1_207480	GCC2 and GCC3 domain-containing protein	1.827	1.315	0.716	1.253	1.36	1.043	1.339	2005	2009	1210	1002	1008	101	3
TGGT1_207590	protein phosphatase 2C domain-containing protein	15.628	17.691	18.893	18.018	17.323	21.705	20.572	0.001	0.001	0.001	0.001	0.001	0.001	0.001
TGGT1_207600	tubulin/FtsZ family, GTPase domain-containing protein	4.077	6.731	6.475	5.53	7.154	8.093	4.926	0.001	0.001	0.001	0.001	0.001	1001	0.001
TGGT1_207610	rhoptry kinase family protein ROP36 (incomplete catalytic triad)	0.001	0.047	0.001	0.069	0.001	0.001	0.053	0.001	0.001	0.001	0.001	0.001	0.001	0.001
TGGT1_207620	pyridine nucleotide-disulfide oxidoreductase domain-containing protein	67.594	59.65	60.587	61.127	65.895	60.821	59.769	4008	4007	1002	2003	3003	2004	2002
TGGT1_207630	peptidyl-tRNA hydrolase domain-containing protein	10.133	9.655	8.396	8.884	7.711	7.877	8.646	0.001	0.001	0.001	1	0.001	2	0.001
TGGT1_207640	isoleucyl-tRNA synthetase family protein	18.958	14.571	11.714	16.277	16.532	13.714	15.837	2002	2002	3004	3003	3005	3004	2004
TGGT1_207650	OTU family cysteine protease	0.001	0.001	0.001	0.001	0.001	0.001	0.001	0.001	0.001	0.001	0.001	0.001	0.001	0.001
TGGT1_207665	kinesin motor domain-containing protein	0.025	0.047	0.118	0.03	0.035	0.04	0.088	0.001	12001	4	0.001	0.001	0.001	12001
TGGT1_207680	putative suppressor of kinetochore protein 1	91.592	99.243	122.552	91.338	96.713	107.978	93.563	1001	1001	1001	1001	1001	1001	1001
TGGT1_207690	programmed cell death 5 protein	128.306	139.577	178.659	127.68	148.591	157.176	146.255	0.001	1	1001	1	1002	0.001	1
TGGT1_207700	rhoptry kinase family protein ROP22 (incomplete catalytic triad)	0.71	1.462	2.416	1.292	1.362	2.692	2.59	0.001	0.001	0.001	1	1	20000	0.001
TGGT1_207710	putative phosphatidylinositol synthase	14.559	15.709	17.915	10.798	17.15	13.971	15.509	1001	2003	2002	2002	1001	1001	2002
TGGT1_207720	hypothetical protein	8.92	7.723	7.272	8.419	8.271	7.465	6.995	1010	1009	1011	1010	1011	1009	1010
TGGT1_207730	hypothetical protein	0.001	0.001	0.001	0.001	0.001	0.001	0.001	0.001	0.001	0.001	0.001	0.001	0.001	0.001
TGGT1_207740	hypothetical protein	0.001	0.001	0.001	0.001	0.001	0.001	0.001	0.001	0.001	0.001	0.001	0.001	0.001	0.001
TGGT1_207750	hypothetical protein	37.414	49.328	37.089	54.318	59.104	42.926	36.833	100	101	101	101	100	100	101
TGGT1_207760	DnaJ C terminal region domain-containing protein	24.758	17.212	15.272	22.322	19.327	18.522	17.772	1002	1002	1002	1002	1004	1001	1002
TGGT1_207770	PCI domain-containing protein	54.128	79.164	91.459	69.3	70.402	84.69	73.197	0.001	0.001	0.001	1001	1001	1001	1
TGGT1_207780	hypothetical protein	0.077	0.233	0.306	0.091	0.769	0.398	0.001	0.001	0.001	0.001	0.001	100	0.001	0.001
TGGT1_207790	putative enkurin	0.001	0.264	0.289	0.456	0.481	0.188	0.401	0.001	0.001	0.001	0.001	0.001	0.001	0.001
TGGT1_207800	hypothetical protein	11.238	12.689	11.801	13.71	13.024	13.261	13.486	0.001	0.001	0.001	0.001	0.001	0.001	0.001
TGGT1_207820	putative cell-cycle-associated protein kinase MAPK	68.882	69.16	60.329	73.48	75.859	69.727	71.893	1001	2002	4004	2003	2002	1001	1001
TGGT1_207830	MORN repeat-containing protein	19.68	16.664	15.333	16.916	19.396	12.894	17.446	0.001	2002	0.001	0.001	0.001	0.001	0.001
TGGT1_207840	ribosomal protein RPS17	394.427	612.088	672.283	463.699	492.82	635.995	546.564	0.001	0.001	0.001	0.001	0.001	0.001	0.001
TGGT1_207865	GCC2 and GCC3 domain-containing protein	0.032	0.029	0.047	0.028	0.021	0.057	0.099	1001	0.001	0.001	0.001	0.001	1	1
TGGT1_207875	GCC2 and GCC3 domain-containing protein	0.07	0.122	0.041	0.044	0.057	0.075	0.097	0.001	0.001	200	0.001	0.001	0.001	100
TGGT1_207880	hypothetical protein	8.995	11.48	0.76	11.967	0.698	11.058	11.438	5	103	1103	1104	1004	3	1104
TGGT1_207900	transcription initiation factor TFIIIB	4.375	5.33	5.777	5.375	5.698	6.383	4.737	2005	2005	2005	3005	2003	2003	3003
TGGT1_207910	putative manganese resistance 1 protein	6.201	8.435	11.042	11.428	8.329	10.755	10.918	4005	2002	4005	2003	2004	2003	2004
TGGT1_207920	hypothetical protein	7.896	8.712	8.207	6.885	8.049	8.926	7.638	2	0.001	1	0.001	0.001	0.001	1
TGGT1_207930	phosphatidylethanolamine-binding protein	13.454	20.238	23.381	18.631	18.388	24.768	21.802	1001	2002	2002	2002	1001	2002	2003
TGGT1_207940	putative ribosomal protein S9	9.244	7.695	9.095	9.494	7.608	9.393	8.824	1	0.001	3	0.001	1001	0.001	2
TGGT1_207950	hypothetical protein	35.638	27.093	24.867	26.095	31.22	35.779	37.194	0.001	0.001	0.001	0.001	0.001	0.001	0.001
TGGT1_207955	hypothetical protein	0.337	0.447	0.519	0.692	1.018	0.317	0.65	0.001	0.001	0.001	0.001	0.001	0.001	1
TGGT1_207960	hypothetical protein	7.076	8.45	9.25	9.476	9.103	10.343	8.759	1	0.001	0.001	3007	0.001	1001	2
TGGT1_207965	hypothetical protein	0.001	0.001	0.001	0.028	0.001	0.001	0.001	0.001	0.001	0.001	0.001	0.001	0.001	0.001
TGGT1_207970	HEAT repeat-containing protein	0.66	0.493	0.704	0.678	0.525	0.614	0.967	0.001	1	100	0.001	100	0.001	0.001
TGGT1_207980	PIG-P protein	6.487	6.356	8.132	6.641	7.895	7.4	8.328	1	1001	100	0.001	0.001	2002	0.001
TGGT1_207990	ribosomal RNA large subunit methyltransferase J protein	14.13	13.95	11.627	12.172	11.846	11.925	11.886	1	0.001	3	1	1	3	1
TGGT1_208010	hypothetical protein	13.434	11.442	12.84	12.629	13.271	13.522	13.563	0.001	0.001	1	1	0.001	1	0.001
TGGT1_208020	AP2 domain transcription factor AP2Ib-1	0.47	1.272	0.869	1.937	1.2	1.127	1.328	0.001	0.001	0.001	201	1	10101	0.001
TGGT1_208030	microneme protein MIC4	1058.58	966.256	876.466	987.309	901.514	921.257	889.956	0.001	0.001	0.001	0.001	0.001	0.001	0.001
TGGT1_208040	aldo-keto reductase	5.131	5.28	5.745	5.956	6.313	5.574	6.693	1005	1001	1001	0.001	1001	2002	1001
TGGT1_208050	putative ABC transporter	5.188	2.437	1.73	3.597	3.229	2.346	3.096	1003	1002	2	1004	1001	101	2
TGGT1_208070	inositol polyphosphate kinase	12.904	8.579	5.65	9.569	9.152	7.427	8.539	0.001	0.001	1	0.001	0.001	100	0.001
TGGT1_208080	hypothetical protein	12.036	8.433	6.811	10.302	8.359	6.051	9.645	0.001	0.001	0.001	0.001	0.001	0.001	0.001
TGGT1_208090	5-formyltetrahydrofolate cyclo-ligase	6.146	6.426	6.866	6.268	7.686	6.174	6.171	0.001	0.001	1	0.001	0.001	1001	0.001
TGGT1_208200	PHD-finger domain-containing protein	15.389	19.184	17.169	19.37	19.441	21.366	16.318	1004	1001	1001	2003	1001	1001	0.001
TGGT1_208300	hypothetical protein	66.174	92.379	102.029	88.012	84.367	101.445	84.918	0.001	1001	0.001	0.001	0.001	0.001	1001
TGGT1_208310	hypothetical protein	22.964	24.255	23.958	20.273	21.866	20.768	20.639	100	100	100	100	101	100	100
TGGT1_208320	polynucleotide kinase 3 phosphatase	17.968	16.818	19.042	18.112	18.13	18.069	16.523	0.001	0.001	0.001	0.001	1	0.001	0.001
TGGT1_208330	hypothetical protein	0.058	0.124	0.243	0.054	0.131	0.19	0.001	0.001	0.001	0.001	0.001	0.001	0.001	0.001
TGGT1_208340	hypothetical protein	23.571	20.433	14.419	20.489	20.794	18.366	19.798	1001	1001	1001	1002	1002	1002	1005
TGGT1_208350	hypothetical protein	25.742	26.15	28.577	28.806	29.712	26.589	31.017	0.001	0.001	1	1001	0.001	1	0.001
TGGT1_208360	hypothetical protein	15.336	12.119	11.966	12.347	14.2	14.894	13.099	0.001	0.001	0.001	0.001	0.001	0.001	0.001
TGGT1_208370	putative myosin heavy chain	43.386	65.166	42.131	54.742	47.409	43.195	45.751	0.001	0.001	0.001	0.001	0.001	0.001	0.001
TGGT1_208380	hypothetical protein	0.249	0.467	0.36	0.001	0.261	0.837	0.172	0.001	0.001	0.001	0.001	0.001	0.001	0.001
TGGT1_208390	hypothetical protein	11.193	13.334	17.922	14.887	12.428	17.353	13.6	1	0.001	0.001	0.001	0.001	0.001	0.001
TGGT1_208400A	hypothetical protein	14.499	5.896	1.492	6.537	5.882	2.118	4.576	2002	2002	0.001	2002	2002	2002	2002
TGGT1_208400B	hypothetical protein	19.244	16.963	9.529	13.837	12.73	13.201	13.283	1	1	2	1002	1	1	1
TGGT1_208410	hypothetical protein	3.318	2.881	2.597	3.706	4.09	3.098	3.387	1	2	102	1	0.001	0.001	0.001
TGGT1_208420	Sodium:neurotransmitter symporter family protein	9.991	8.091	6.536	9.657	9.274	7.034	9.222	1003	3005	3	0.001	1002	0.001	2
TGGT1_208430	putative serine proteinase inhibitor PI-2	23.661	33.866	43.054	33.937	30.969	36.834	31.943	2	0.001	1001	0.001	4	0.001	1003
TGGT1_208440	hypothetical protein	154.136	159.243	204.041	162.503	177.123	177.536	169.376	0.001	0.001	0.001	0.001	0.001	0.001	0.001
TGGT1_208450	protease inhibitor PI2	158.237	273.367	311.351	261.249	241.78	255.84	234.409	0.001	0.001	0.001	0.001	0.001	0.001	0.001
TGGT1_208490	hypothetical protein	15.788	17.934	15.319	14.999	16.697	16.754	15.362	0.001	0.001	1001	1001	1	0.001	1
TGGT1_208500	protein phosphatase 2C domain-containing protein	23.36	26.289	21.357	24.83	23.795	25.522	20.091	0.001	1	3	5	0.001	2	0.001
TGGT1_208510	hypothetical protein	7.864	7.455	6.582	8.578	8.349	6.964	8.147	3004	3004	3003	3003	3003	3003	3005
TGGT1_208530	nicotinate phosphoribosyltransferase	20.076	25.395	28.995	27.905	25.475	27.162	27.8	0.001	4	7	2	2	1	7
TGGT1_208540	DEAD/DEAH box helicase domain-containing protein	8.996	7.633	6.308	8.02	7.857	6.567	6.744	3	4	0.001	0.001	1	1	1
TGGT1_208550	hypothetical protein	48.75	62.509	68.599	61.357	54.054	54.854	54.904	0.001	0.001	0.001	0.001	0.001	0.001	0.001
TGGT1_208560	carrier superfamily protein	24.148	20.184	16.416	21.455	22.322	20.611	23.423	0.001	0.001	0.001	1	0.001	0.001	0.001
TGGT1_208570	putative ubiquitin conjugating enzyme E2	34.01	29.636	18.396	28.631	28.065	23.959	26.196	0.001	1	0.001	0.001	0.001	0.001	1
TGGT1_208580	putative DNA ligase 1	15.069	11.83	10.325	13.988	12.754	11.43	13.159	1003	4004	2002	2002	1003	2002	1002
TGGT1_208590	putative vacuolar ATP synthase subunit 54kD	23.95	29.263	35.659	27.97	31.549	29.577	28.836	2	2	6	1	2	2	2
TGGT1_208710	DNA/RNA non-specific endonuclease	4.455	4.054	2.634	3.488	5.028	3.205	3.859	0.001	1	1	1	0.001	0.001	0.001
TGGT1_208718	putative protein tyrosine phosphatase type IVA A	104.938	104.482	119.791	119.493	118.977	112.036	121.823	1	1	2	1	0.001	1	1
TGGT1_208722	hypothetical protein	92.51	91.211	81.562	104.091	100.126	96.884	93.137	1	1	0.001	0.001	0.001	2	1
TGGT1_208730	putative microneme protein	8.974	12.187	10.112	13.302	12.174	12.51	12.129	0.001	1	0.001	0.001	1	1001	1
TGGT1_208740	putative microneme protein	16.812	23.362	20.96	15.596	19.112	23.789	26.749	0.001	0.001	1	0.001	0.001	0.001	0.001
TGGT1_208750	RWD domain-containing protein	40.678	53.876	58.101	44.218	37.868	50.253	40.032	1001	1001	2002	2002	1001	1002	1002
TGGT1_208760	hypothetical protein	0.799	1.154	1.148	0.992	0.948	0.969	0.987	0.001	0.001	0.001	0.001	0.001	1	0.001
TGGT1_208770	hypothetical protein	0.001	0.072	0.317	0.001	0.001	0.001	0.001	0.001	0.001	0.001	0.001	0.001	0.001	0.001
TGGT1_208780	ubiquitin-conjugating enzyme subfamily protein	36.781	29.114	27.699	27.879	32.081	35.16	32.173	1001	1001	1001	1003	1001	1001	1001
TGGT1_208790	putative MC family transporter	73.728	98.783	108.431	93.756	88.566	106.432	92.368	2004	2005	3005	3005	3005	2004	2004
TGGT1_208800	mediator complex subunit MED18	43.27	64.798	74.509	53.079	63.429	71.905	53.928	1001	2002	1001	2002	1001	1001	1001
TGGT1_208810	hypothetical protein	0.077	0.044	0.097	0.087	0.122	0.032	0.168	0.001	0.001	100	0.001	10000	0.001	0.001
TGGT1_208820	1-deoxy-D-xylulose-5-phosphate synthase	8.49	5.288	5.287	7.367	6.885	5.92	6.684	1	0.001	202	2	3	0.001	3
TGGT1_208830	hypothetical protein	552.31	471.801	474.805	476.536	480.96	432.022	435.828	0.001	0.001	0.001	0.001	0.001	0.001	0.001
TGGT1_208842	DEAD/DEAH box helicase domain-containing protein	44.193	25.376	17.023	27.894	28.064	20.745	26.755	3003	4005	2002	2003	2002	2002	2003
TGGT1_208850	SAG-related sequence SRS11	63.059	72.048	80.031	56.289	69.496	69.494	74.783	0.001	0.001	0.001	0.001	0.001	0.001	0.001
TGGT1_208910	hypothetical protein	15.199	9.563	7.619	10.732	10.844	9.389	11.008	0.001	1	100	0.001	100	0.001	0.001
TGGT1_208970	RNA recognition motif-containing protein	26.626	21.269	17.143	25.241	24.805	20.45	29.489	0.001	0.001	0.001	0.001	0.001	0.001	0.001
TGGT1_208980	hypothetical protein	11.934	7.935	8.604	8.442	11.379	7.641	11.228	0.001	0.001	0.001	0.001	0.001	0.001	0.001
TGGT1_208990	hypothetical protein	15.262	12.73	13.024	13.431	14.904	19.731	19.266	0.001	0.001	0.001	0.001	0.001	0.001	0.001
TGGT1_209000	HECT-domain (ubiquitin-transferase) domain-containing protein	7.716	3.518	2.727	4.693	3.867	2.619	3.567	1	100	302	1	2	1104	202
TGGT1_209010	elongation factor TS protein	17.971	21.892	26.161	21.135	20.63	23.437	18.227	0.001	0.001	1	0.001	0.001	0.001	0.001
TGGT1_209020	hypothetical protein	4.49	4.82	4.942	4.749	5.257	4.745	4.017	0.001	0.001	0.001	0.001	2	0.001	0.001
TGGT1_209030	actin ACT1	1800.33	2146.49	2393.91	2140.64	2216.76	2237.35	2265.04	0.001	0.001	0.001	0.001	0.001	0.001	0.001
TGGT1_209040	hypothetical protein	0.915	2.269	3.859	2.199	1.771	2.146	3.237	0.001	0.001	0.001	0.001	0.001	0.001	0.001
TGGT1_209045	hypothetical protein	0.001	0.001	0.001	0.001	0.001	0.001	0.001	0.001	0.001	0.001	0.001	0.001	0.001	0.001
TGGT1_209050	Tyrosine kinase-like (TKL) protein	28.686	21.765	15.55	26.74	26.94	25.08	29.253	0.001	0.001	0.001	0.001	0.001	0.001	0.001
TGGT1_209060	thrombospondin type 1 domain-containing protein	16.776	14.168	15.63	15.166	15.074	16.231	17.715	0.001	1003	1	1	1	4	1
TGGT1_209070	hypothetical protein	164.139	106.07	119.858	108.174	108.809	121.882	137.725	1	0.001	0.001	0.001	0.001	0.001	0.001
TGGT1_209080	transport protein particle (trapp) component, bet3 protein	53.71	39.948	29.685	44.091	50.782	37.245	49.082	0.001	0.001	0.001	0.001	0.001	0.001	0.001
TGGT1_209090	proteasome maturation factor ump1 protein	143.107	163.506	191.551	162.189	185.328	219.283	209.124	0.001	0.001	0.001	0.001	0.001	0.001	0.001
TGGT1_209095	hypothetical protein	45.273	51.01	67.171	45.825	45.179	63.419	59.391	0.001	0.001	0.001	0.001	0.001	0.001	0.001
TGGT1_209100	PUB domain-containing protein	19.448	21.497	19.544	22.419	23.626	25.231	22.148	1	1005	2	1	1001	0.001	3
TGGT1_209108	hypothetical protein	14.857	16.708	17.681	19.465	16.579	17.334	16.365	0.001	0.001	0.001	0.001	0.001	0.001	1
TGGT1_209120	hypothetical protein	66.535	88.392	99.428	68.433	87.88	94.102	76.827	2	1	0.001	0.001	0.001	0.001	0.001
TGGT1_209130	regulator of chromosome condensation (RCC1) repeat-containing protein	5.434	5.214	5.08	5.969	6.294	4.562	5.59	1002	1002	1004	1003	1002	2004	1002
TGGT1_209140	anti-silencing protein, ASF1 family protein	43.234	29.855	34.01	29.636	33.874	39.303	39.791	0.001	1001	0.001	1002	0.001	0.001	1003
TGGT1_209150	non-proton pumping type-II NADH dehydrogenase I	54.463	56.832	59.597	57.745	57.03	57.068	62.896	0.001	0.001	0.001	0.001	0.001	0.001	0.001
TGGT1_209160	myristoyl CoA:protein N-myristoyltransferase	56.131	63.022	79.403	66.797	64.314	75.261	69.384	1	1	2	1	1	5	3
TGGT1_209170	hypothetical protein	61.76	56.836	52.229	61.044	65.698	65.467	70.788	0.001	0.001	0.001	0.001	0.001	0.001	0.001
TGGT1_209180	PAN domain-containing protein	4.014	2.323	1.355	2.456	2.727	2.323	1.596	0.001	0.001	0.001	0.001	0.001	0.001	0.001
TGGT1_209190	ABC transporter transmembrane region domain-containing protein	11.78	8.481	6.904	9.252	10.776	8.245	11.464	1	1001	0.001	2	1	1	1
TGGT1_209200	hypothetical protein	25.864	35.191	36.638	35.042	28.027	28.036	27.284	0.001	1	1	0.001	1003	0.001	1005
TGGT1_209210	hypothetical protein	21.074	19.928	19.77	20.564	19.993	19.58	20.536	2002	1001	1001	1002	0.001	1001	1001
TGGT1_209240	RNA methyltransferase	6.664	7.355	8.517	6.128	7.991	7.905	8.759	1	1	1	3	0.001	1	2
TGGT1_209250	hypothetical protein	88.876	78.154	67.902	89.817	91.183	76.895	84.223	0.001	0.001	0.001	1	0.001	0.001	0.001
TGGT1_209260	putative cytochrome c oxidase subunit	249.267	327.501	381.488	284.578	306.464	362.874	303.794	0.001	0.001	1	1	0.001	0.001	0.001
TGGT1_209270	hypothetical protein	7.174	4.965	3.521	6.244	6.404	4.73	5.917	0.001	0.001	0.001	0.001	1	0.001	0.001
TGGT1_209280	hypothetical protein	15.78	12.906	9.877	11.461	12.263	10.79	12.399	3	1004	1	4	1	1003	1
TGGT1_209290	ribosomal protein RPS28	990.627	1126.08	1251.44	896.825	944.172	1201.9	1025.87	0.001	0.001	0.001	0.001	0.001	0.001	0.001
TGGT1_209300	WD domain, G-beta repeat-containing protein	0.084	0.173	0.071	0.114	0.099	0.194	0.062	0.001	1	0.001	0.001	1	0.001	0.001
TGGT1_209410	hypothetical protein	0.416	0.906	1.075	1.326	1.347	1.554	0.288	0.001	0.001	0.001	100	0.001	0.001	0.001
TGGT1_209420	hypothetical protein	185.903	190.578	175.536	156.934	145.711	177.484	171.803	0.001	0.001	0.001	0.001	0.001	0.001	0.001
TGGT1_209430	putative 40S ribosomal protein S4	33.879	36.923	39.739	26.235	28.082	49.598	21.638	1	1	1	1	0.001	4	0.001
TGGT1_209440	hypothetical protein	33.195	16.845	9.619	20.036	19.269	14.12	17.329	0.001	0.001	10000	0.001	0.001	100	0.001
TGGT1_209450	TLD protein	17.324	16.189	16.853	19.759	17.723	14.032	15.012	2002	2002	2004	2003	2002	2002	2002
TGGT1_209460	hypothetical protein	6.724	5.893	8.099	7.932	7.675	8.198	8.838	0.001	0.001	0.001	0.001	0.001	0.001	1
TGGT1_209470	hypothetical protein	0.001	0.001	0.001	0.001	0.001	0.378	0.001	0.001	0.001	0.001	0.001	0.001	1	0.001
TGGT1_209480	hypothetical protein	0.055	0.001	0.001	0.001	0.001	0.001	0.001	0.001	0.001	0.001	0.001	0.001	0.001	0.001
TGGT1_209485	hypothetical protein	0.001	0.011	0.001	0.001	0.001	0.048	0.051	0.001	0.001	0.001	0.001	0.001	0.001	0.001
TGGT1_209490	hypothetical protein	14.997	15.171	16.88	17.236	16.442	15.447	15.679	1001	1001	1002	1001	1001	2002	1002
TGGT1_209500	hypothetical protein	21.271	12.218	8.277	15.942	14.582	10.038	14.861	3	0.001	0.001	0.001	0.001	0.001	0.001
TGGT1_209510	hypothetical protein	0.032	0.001	0.001	0.001	0.001	0.001	0.001	0.001	0.001	0.001	0.001	0.001	0.001	0.001
TGGT1_209515	hypothetical protein	0.001	0.001	0.001	0.001	0.001	0.001	0.001	0.001	0.001	0.001	0.001	0.001	0.001	0.001
TGGT1_209520	WD domain, G-beta repeat-containing protein	4.853	3.024	2.596	4.267	4.152	3.279	3.883	1001	2	3	10001	0.001	105	0.001
TGGT1_209530	hypothetical protein	9.698	12.556	13.714	10.029	8.949	12.239	10.901	0.001	1001	1001	1	0.001	0.001	0.001
TGGT1_209540	hypothetical protein	3.494	2.841	3.571	3.155	3.611	3.317	2.973	0.001	0.001	0.001	0.001	10000	0.001	0.001
TGGT1_209550	hypothetical protein	3.464	2.734	2.208	3.063	3.275	3.033	3.243	1	2	1	3	1	1	1
TGGT1_209560	hypothetical protein	0.001	0.001	0.001	0.001	0.001	0.001	0.001	0.001	0.001	0.001	0.001	0.001	0.001	0.001
TGGT1_209570	suppressor of mitotic defects protein	8.563	11.834	12.284	11.193	9.889	13.373	10.779	0.001	0.001	0.001	0.001	0.001	0.001	0.001
TGGT1_209580	RNA methylase family UPF0020 protein	11.763	11.057	10.72	11.112	12.062	12.341	10.232	1001	1001	1001	1002	1001	1001	1001
TGGT1_209583	hypothetical protein	0.518	0.944	0.828	0.534	0.91	0.583	1.05	0.001	0.001	0.001	0.001	0.001	0.001	0.001
TGGT1_209585	hypothetical protein	0.001	0.035	0.114	0.001	0.001	0.001	0.001	0.001	0.001	0.001	0.001	0.001	0.001	0.001
TGGT1_209590	hypothetical protein	0.001	0.001	0.001	0.105	0.001	0.001	0.001	0.001	0.001	0.001	0.001	0.001	0.001	0.001
TGGT1_209600	hypothetical protein	325.647	331.835	313.027	309.619	303.656	307.55	310.156	0.001	0.001	0.001	0.001	0.001	0.001	0.001
TGGT1_209610	oocyst wall protein OWP2	3.464	4.862	5.405	4.014	4.094	4.081	2.938	0.001	0.001	0.001	0.001	0.001	0.001	0.001
TGGT1_209620	eukaryotic aspartyl protease superfamily protein	0.001	0.001	0.001	0.001	0.001	0.001	0.001	0.001	0.001	0.001	0.001	0.001	0.001	0.001
TGGT1_209630	hypothetical protein	8.197	8.95	7.539	8.106	8.73	8.827	8.528	0.001	0.001	0.001	0.001	0.001	0.001	0.001
TGGT1_209640	hypothetical protein	5.351	6.336	7.721	7.037	8.784	8.443	5.202	0.001	0.001	0.001	0.001	0.001	0.001	0.001
TGGT1_209650A	RNA-directed DNA polymerase	6.716	2.836	1.431	2.297	2.356	1.405	2.281	0.001	1	0.001	0.001	0.001	301	0.001
TGGT1_209650B	RNA-directed DNA polymerase	8.744	6.058	4.087	6.327	6.227	5.025	5.353	0.001	0.001	101	10000	0.001	0.001	0.001
TGGT1_209670	hypothetical protein	6.413	3.315	1.48	4.811	3.297	2.101	2.723	0.001	0.001	0.001	1	0.001	0.001	1
TGGT1_209680	hypothetical protein	6.865	8.728	6.839	8.07	8.663	9.774	6.748	0.001	0.001	2002	0.001	0.001	2	1
TGGT1_209690	small nuclear ribonucleoprotein	32.593	27.883	34.185	27.625	20.018	31.991	30.419	0.001	2	0.001	0.001	2	0.001	0.001
TGGT1_209700	hypothetical protein	46.051	54.575	73.35	60.326	61.132	76.673	79.265	0.001	0.001	0.001	0.001	0.001	0.001	0.001
TGGT1_209705	hypothetical protein	0.556	0.377	0.921	0.534	0.47	0.15	1.536	0.001	0.001	0.001	0.001	0.001	0.001	0.001
TGGT1_209710	ribosomal protein RPL28	52.507	62.521	71.553	59.91	62.299	67.872	58.273	1001	1001	1001	1001	1001	1001	1001
TGGT1_209720	hypothetical protein	83.714	117.284	152.254	106.434	105.108	136.433	122.293	0.001	1001	1001	0.001	0.001	0.001	0.001
TGGT1_209730	hypothetical protein	15.908	18.101	17.365	19.453	14.686	16.232	16.167	1003	1002	1002	2002	1003	1001	1001
TGGT1_209740	hypothetical protein	21.443	22.792	19.016	19.763	21.985	19.332	23.614	0.001	0.001	0.001	0.001	0.001	0.001	0.001
TGGT1_209755A	hypothetical protein	0.489	0.074	0.001	0.146	0.001	0.001	0.001	10000	0.001	0.001	0.001	0.001	0.001	0.001
TGGT1_209755B	hypothetical protein	0.001	0.001	0.001	0.001	0.001	0.001	0.001	0.001	0.001	0.001	0.001	0.001	0.001	0.001
TGGT1_209770	putative helicase	3.506	2.698	3.381	3.542	3.986	3.092	2.695	2002	3004	2002	2003	2004	2002	2003
TGGT1_209790	radical SAM domain-containing protein	6.426	6.364	6.946	6.139	6.236	5.854	5.531	1001	1002	1001	2	2002	1	0.001
TGGT1_209800	formate/nitrite transporter protein	114.431	92.217	94.729	107.887	107.169	102.609	111.27	0.001	0.001	0.001	0.001	0.001	0.001	0.001
TGGT1_209810	hypothetical protein	0.25	0.109	0.285	0.255	0.179	0.186	0.543	0.001	0.001	0.001	0.001	0.001	0.001	0.001
TGGT1_209820	syntaxin protein	17.644	8.984	3.51	12.145	11.221	12.065	12.515	0.001	0.001	0.001	0.001	0.001	0.001	0.001
TGGT1_209830	putative myosin heavy chain	1.794	1.782	2.383	2.408	1.733	1.842	2.023	2004	2003	2003	2004	2003	2007	2008
TGGT1_209850	RNA recognition motif-containing protein	50.756	64.615	49.555	38.859	38.696	57.393	48.621	1001	1001	1001	1001	1001	1001	1001
TGGT1_209860	SRP40, C-terminal domain-containing protein	8.971	9.65	10.628	7.57	7.955	8.652	9.699	0.001	0.001	1	0.001	0.001	0.001	0.001
TGGT1_209870	HAD hydrolase, family IIA protein	13.292	13.838	13.405	11.902	11.896	14.342	11.403	0.001	2003	2002	0.001	0.001	0.001	0.001
TGGT1_209880	putative glutamic acid-rcih protein	11.144	11.046	9.258	12.143	10.621	9.609	10.73	1001	2002	1005	1001	1006	1002	1002
TGGT1_209890	hypothetical protein	87.587	94.925	115.075	89.741	95.713	99.212	92.17	0.001	0.001	0.001	1	0.001	0.001	0.001
TGGT1_209900	hypothetical protein	31.49	49.302	49.986	41.644	38.693	40.77	43.809	0.001	0.001	0.001	0.001	0.001	0.001	1
TGGT1_209910	histone H2Bv	1061.05	1542.45	1855.72	1415.54	1387.93	1757.87	1597.6	0.001	0.001	0.001	0.001	0.001	0.001	0.001
TGGT1_209920A	PAN domain-containing protein	0.391	0.001	0.321	0.001	0.001	0.001	0.001	0.001	0.001	0.001	0.001	0.001	0.001	0.001
TGGT1_209920B	PAN domain-containing protein	0.132	0.027	0.059	0.001	0.166	0.115	0.001	0.001	0.001	0.001	0.001	0.001	0.001	0.001
TGGT1_209930	hypothetical protein	7.966	11.511	17.725	12.357	13.625	14.852	13.916	0.001	0.001	0.001	0.001	0.001	0.001	0.001
TGGT1_209940	transporter/permease protein	7.021	7.905	7.307	8.865	7.664	7.461	8.707	1001	2002	1001	1001	1002	1002	0.001
TGGT1_209945	hypothetical protein	80.797	130.919	123.957	128.629	120.45	123.389	110.866	0.001	0.001	0.001	0.001	0.001	0.001	0.001
TGGT1_209950	putative thioredoxin	191.867	214.632	271.12	218.084	224.003	230.591	245.393	1001	1001	1001	1002	1001	2002	1001
TGGT1_209960	glycosyltransferase	12.229	10.53	7.73	11.307	12.54	9.648	8.825	3005	6008	3006	4005	4006	3004	4007
TGGT1_209970	Spc97 / Spc98 family protein	7.846	6.351	5.472	8.11	7.284	5.766	6.194	1	0.001	2	1	2	0.001	1
TGGT1_209985	cAMP-dependent protein kinase	14.846	26.933	25.232	32.164	32.078	32.8	17.946	0.001	0.001	0.001	0.001	0.001	0.001	0.001
TGGT1_210095	hypothetical protein	0.433	2.141	1.193	2.134	2.742	2.129	1.538	302	300	302	201	201	302	302
TGGT1_321270	hypothetical protein	0.001	0.001	0.001	0.001	0.001	0.001	0.001	0.001	0.001	0.001	0.001	0.001	0.001	0.001
TGGT1_321280	hypothetical protein	0.001	0.001	0.001	0.001	0.001	0.001	0.001	0.001	0.001	0.001	0.001	0.001	0.001	0.001
TGGT1_321290	Prp18 domain-containing protein	15.132	10.655	11.108	12.251	10.448	9.927	11.693	1	2	1	2	1	5	3
TGGT1_321300	putative autophagy-related 12 variant 1	7.929	8.848	6.19	9.718	7.901	6.015	6.64	0.001	0.001	0.001	0.001	0.001	0.001	0.001
TGGT1_321310	16S rRNA processing protein RimM domain-containing protein	8.665	9.279	10.596	10.162	9.079	9.529	10.497	0.001	0.001	2	1	2	1	0.001
TGGT1_321340	putative membrane protein	10.781	6.859	5.563	8.432	7.424	6.182	7.651	1	0.001	1001	0.001	0.001	100	0.001
TGGT1_321360	clustered-asparagine-rich protein	15.67	14.02	16.117	12.964	18.023	14.453	15.637	0.001	0.001	0.001	1001	1	0.001	1
TGGT1_321370	hypothetical protein	10.002	8.516	8.037	9.625	9.172	9.363	9.43	0.001	0.001	1	0.001	0.001	2	0.001
TGGT1_321390	hypothetical protein	0.186	0.001	0.083	0.296	0.156	0.202	0.257	0.001	0.001	0.001	1	0.001	0.001	0.001
TGGT1_321400	microsomal signal peptidase (spc12) domain-containing protein	101.693	119.186	140.799	95.377	96.554	133.666	113.96	0.001	0.001	0.001	0.001	0.001	0.001	0.001
TGGT1_321410	hypothetical protein	19.503	14.499	10.642	15.958	15.716	13.28	14.689	2003	2006	1002	1001	2005	2002	2003
TGGT1_321420	kelch repeat-containing protein	43.686	44.991	40.546	44.26	43.738	44.129	43.986	0.001	0.001	0.001	0.001	0.001	0.001	0.001
TGGT1_321430	hypothetical protein	6.685	7.229	7.67	5.487	8.645	9.082	7.824	0.001	0.001	0.001	0.001	0.001	0.001	0.001
TGGT1_321440	SWI2/SNF2 ISWI-like SANT	28.58	23.786	23.704	29.045	28.169	25.097	26.759	1002	2002	1002	2003	1001	2004	3005
TGGT1_321450	Myb family DNA-binding domain-containing protein	16.202	12.175	9.625	15.009	13.759	10.618	13.126	4	3	3	3	3	103	1004
TGGT1_321460	hypothetical protein	2.549	4.116	2.705	2.514	2.25	4.505	3.469	0.001	0.001	0.001	0.001	0.001	0.001	0.001
TGGT1_321470	SAG-related sequence SRS12D	0.064	0.001	0.086	0.077	0.162	0.001	0.001	0.001	0.001	0.001	0.001	0.001	0.001	0.001
TGGT1_321480	SAG-related sequence SRS12B	4.451	5.583	6.429	4.032	4.723	4.32	5.851	0.001	0.001	0.001	0.001	0.001	100	0.001
TGGT1_321490	SAG-related sequence SRS12A	0.187	0.114	0.001	0.074	0.078	0.243	0.259	0.001	0.001	0.001	0.001	0.001	0.001	0.001
TGGT1_321500	RNA recognition motif-containing protein	295.276	263.275	229.406	274.861	281.359	251.211	291.25	0.001	0.001	0.001	0.001	0.001	0.001	0.001
TGGT1_321510	hypothetical protein	74.458	48.299	31.395	51.923	51.979	41.81	59.312	0.001	0.001	0.001	1	0.001	0.001	0.001
TGGT1_321520	hypothetical protein	345.848	327.086	357.053	311.556	332.751	371.164	347.907	0.001	0.001	1	0.001	0.001	0.001	0.001
TGGT1_321530	cathepsin CPL	97.315	113.548	112.148	107.131	112.249	113.002	114.198	0.001	0.001	1	0.001	0.001	0.001	0.001
TGGT1_321540	hypothetical protein	18.658	24.179	25.04	21.921	22.58	21.456	22.4	2004	2003	1001	2004	2003	2002	2002
TGGT1_321550	hypothetical protein	72.016	67.591	51.713	53.301	61.873	57.902	55.87	0.001	0.001	0.001	0.001	0.001	0.001	0.001
TGGT1_321560	zinc knuckle domain-containing protein	16.824	23.037	25.327	20.472	26.12	19.013	20.328	1001	2004	1004	1002	2006	2002	0.001
TGGT1_321570	beta-hydroxyacyl-acyl carrier protein dehydratase (FABZ)	156.813	254.07	296.829	186.297	215.217	262.646	235.265	0.001	0.001	0.001	0.001	0.001	0.001	0.001
TGGT1_321580	putative membrane protein	24.261	37.857	43.728	26.072	26.39	36.661	31.257	0.001	0.001	0.001	0.001	0.001	0.001	0.001
TGGT1_321590	hypothetical protein	77.084	92.706	103.981	80.08	88.667	99.988	92.241	0.001	2002	2002	1001	0.001	0.001	0.001
TGGT1_321600	hypothetical protein	18.019	18.324	16.059	20.434	18.5	16.453	16.426	0.001	1	0.001	1001	0.001	0.001	0.001
TGGT1_321610	hypothetical protein	5.123	4.093	4.03	5.252	3.655	4.833	4.039	1	1003	1001	0.001	0.001	0.001	1
TGGT1_321620	dynamin-related protein DRPB	98.276	120.338	120.748	118.864	120.745	114.443	112.221	4005	3006	2006	2004	3005	3006	3008
TGGT1_321630	RNA recognition motif-containing protein	19.241	21.585	20.283	20.158	21.038	18.128	19.149	1003	1002	1005	1004	1003	1005	1003
TGGT1_321640	cell division protein CDC48AP	9.395	8.235	8.556	7.855	9.091	9.987	9.521	1003	0.001	2004	2	1	1002	5
TGGT1_321650	hypothetical protein	32.984	27.085	29.258	34.556	32.357	26.846	29.592	1003	2006	1003	1003	1001	2005	1004
TGGT1_321660	putative mannosyltransferase	13.125	12.365	13.852	10.492	11.956	14.217	15.525	0.001	0.001	0.001	0.001	0.001	0.001	0.001
TGGT1_321680	hypothetical protein	445.691	424.059	413.887	313.783	336.936	413.603	369.716	0.001	9	9	9	1011	9	8
TGGT1_321685	hypothetical protein	0.603	1.038	1.227	1.396	1.283	1.045	1.389	0.001	0.001	0.001	100	0.001	1	1
TGGT1_321690	hypothetical protein	12.411	9.647	9.145	12.629	11.605	9.065	11.84	2	2	1	2	1	1	1
TGGT1_356970	hypothetical protein	2.011	1.87	4.412	3.382	2.674	5.384	4.744	0.001	0.001	0.001	0.001	0.001	0.001	0.001
TGGT1_410490	tRNA-Ser	0.001	0.001	0.001	0.001	0.001	0.001	0.001	0.001	0.001	0.001	0.001	0.001	0.001	0.001
TGGT1_410500	tRNA-Leu	0.453	6.327	0.001	0.539	0.568	0.001	0.626	0.001	0.001	0.001	0.001	0.001	0.001	0.001
TGGT1_410510	tRNA-Ser	0.001	0.001	0.001	0.001	0.001	0.001	0.001	0.001	0.001	0.001	0.001	0.001	0.001	0.001
TGGT1_410520	putative OTU family cysteine protease	0.001	0.101	0.001	0.001	0.001	0.216	0.001	0.001	0.001	0.001	0.001	0.001	0.001	0.001
TGGT1_410530	hypothetical protein	0.001	0.001	0.001	0.001	0.001	0.001	0.001	0.001	0.001	0.001	0.001	0.001	0.001	0.001
TGGT1_410540	tRNA-Ser	0.001	0.001	0.001	0.001	0.001	0.001	0.001	0.001	0.001	0.001	0.001	0.001	0.001	0.001
TGGT1_410550	tRNA-Ala	0.001	0.001	0.001	0.001	0.001	0.001	0.001	0.001	0.001	0.001	0.001	0.001	0.001	0.001
TGGT1_410560	tRNA-Ala	0.001	0.001	0.001	0.001	0.001	0.001	0.001	0.001	0.001	0.001	0.001	0.001	0.001	0.001
TGGT1_410570	tRNA-Ser	0.883	0.001	0.001	0.001	0.001	0.001	0.001	0.001	0.001	0.001	0.001	0.001	0.001	0.001
TGGT1_410580	tRNA-Phe	0.496	0.001	0.001	0.001	0.001	0.001	0.686	0.001	0.001	0.001	0.001	0.001	0.001	0.001
TGGT1_410620	tRNA-Val	0.001	0.001	0.001	0.001	0.001	0.001	0.001	0.001	0.001	0.001	0.001	0.001	0.001	0.001
TGGT1_410630	tRNA-Sec	0.832	1.265	0.554	1.487	5.225	0.001	1.151	0.001	0.001	0.001	0.001	0.001	0.001	0.001
TGGT1_410640	tRNA-Pro	0.001	0.001	0.001	0.001	0.001	0.001	0.001	0.001	0.001	1	0.001	0.001	0.001	0.001
TGGT1_220840	threonine synthase	0.052	0.064	0.038	0.098	0.075	0.019	0.177	0.001	0.001	0.001	0.001	0.001	0.001	0.001
TGGT1_220850	hypothetical protein	61.589	41.267	32.074	49.998	49.775	32.585	34.876	0.001	0.001	0.001	0.001	0.001	0.001	0.001
TGGT1_220860	DEAD/DEAH box helicase	31.34	27.279	26.579	28.183	30.778	29.854	31.583	0.001	1001	0.001	0.001	1001	2003	1002
TGGT1_220870	hypothetical protein	9.46	11.54	14.922	10.488	12.562	12.157	11.573	0.001	0.001	0.001	0.001	0.001	0.001	0.001
TGGT1_220880	hypothetical protein	30.257	42.39	52.735	40.163	40.593	49.738	30.459	2002	3003	4004	3003	3004	3003	3003
TGGT1_220890	hypothetical protein	52.538	62.748	70.49	72.991	66.25	65.681	64.426	0.001	0.001	0.001	1	1	0.001	0.001
TGGT1_220900	hypothetical protein	425.536	386.246	365.077	380.559	382.051	368.872	385.701	0.001	0.001	0.001	0.001	0.001	0.001	0.001
TGGT1_220910	HEAT repeat-containing protein	14.632	10.867	10.667	12.544	12.864	11.101	12.051	1002	1002	1001	1002	1001	1002	1001
TGGT1_220920	hypothetical protein	6.178	5.351	5.055	7.161	6.387	6.464	6.042	100	100	100	100	100	100	100
TGGT1_220930	hypothetical protein	66.887	75.752	86.737	82.461	77.835	76.974	74.714	1002	1002	1005	1004	1002	1002	1002
TGGT1_220940	ribosomal RNA methyltransferase (FtsJ ) family protein	9.911	9.37	11.507	9.968	9.519	9.958	8.97	0.001	1	1	0.001	0.001	2	0.001
TGGT1_220950	hypothetical protein	288.018	494.279	565.511	442.131	416.447	468.754	395.065	0.001	100	0.001	0.001	0.001	0.001	0.001
TGGT1_221160	acetyltransferase, GNAT family protein	23.421	21.722	20.552	19.244	20.51	20.649	23.255	0.001	0.001	0.001	0.001	0.001	0.001	0.001
TGGT1_221170	CAAX metallo endopeptidase	55.063	52.975	60.934	50.524	46.711	54.315	56.928	3	1004	1001	2	0.001	1	2
TGGT1_221180	hypothetical protein	55.856	55.525	49.121	69.349	60.564	48.001	56.494	0.001	0.001	1	0.001	0.001	0.001	0.001
TGGT1_221190	putative mrna cleavage factor family protein	9.627	12.447	12.38	12.009	13.52	10.412	13.684	0.001	0.001	0.001	0.001	0.001	0.001	0.001
TGGT1_221200A	CW-type Zinc Finger protein	23.383	15.914	11.944	13.086	12.727	14.433	14.153	302	1006	300	201	203	200	201
TGGT1_221200B	CW-type Zinc Finger protein	36.446	50.309	55.311	38.846	41.732	50.023	42.545	0.001	0.001	0.001	0.001	0.001	0.001	0.001
TGGT1_221210	cyclophilin	619.726	1024.95	1193.93	769.965	800.489	1059.68	908.425	0.001	0.001	0.001	0.001	0.001	0.001	0.001
TGGT1_221220	hypothetical protein	0.249	0.181	0.13	0.36	0.216	0.305	0.135	5	1192	1091	1095	1098	7	10103
TGGT1_221230	hypothetical protein	15.731	15.561	13.402	17.171	18.102	16.221	19.268	0.001	1	3	0.001	1	1	1
TGGT1_221240	hypothetical protein	0.001	0.001	0.001	0.001	0.001	0.001	0.001	0.001	0.001	0.001	0.001	0.001	0.001	0.001
TGGT1_221250	hypothetical protein	36.867	37.238	35.355	41.819	42.708	35.354	36.66	0.001	1001	0.001	1	0.001	0.001	0.001
TGGT1_221260	Class-II DAHP synthetase family protein	7.982	11.821	15.576	11.737	14.746	14.365	12.841	0.001	1001	0.001	1005	1002	3	0.001
TGGT1_221265	hypothetical protein	0.001	0.001	0.001	0.001	0.001	0.001	0.001	0.001	0.001	0.001	0.001	0.001	0.001	0.001
TGGT1_221270	oxidoreductase, 2OG-Fe(II) oxygenase family protein	43.771	45.138	47.499	48.468	46.423	43.48	43.222	0.001	0.001	0.001	0.001	0.001	0.001	0.001
TGGT1_221280	hypothetical protein	11.966	7.984	6.295	9.914	9.139	6.735	8.458	2	2	102	2	3	100	101
TGGT1_221295	hypothetical protein	49.21	77.663	84.063	52.169	57.327	72.397	59.845	0.001	0.001	0.001	0.001	0.001	0.001	0.001
TGGT1_221310	aminopeptidase N protein	0.183	0.094	0.141	0.01	0.364	0.088	1.749	0.001	0.001	0.001	0.001	100	0.001	3
TGGT1_221320	acetyl-CoA carboxylase ACC1	35.434	19.842	10.703	22.482	21.812	16.266	21.389	0.001	1	1	0.001	1	0.001	3
TGGT1_221330	DNA gyrase/topoisomerase IV, A subunit domain-containing protein	11.802	13.637	10.459	11.631	11.88	12.045	12.067	2004	1007	12008	1005	1007	1006	2008
TGGT1_221340	hypothetical protein	8.521	8.291	8.276	11.111	9.24	7.356	10.221	0.001	0.001	0.001	0.001	0.001	0.001	0.001
TGGT1_221350	Ctr copper transporter family protein	15.153	15.591	17.933	17.595	20.622	17.502	16.406	2	2	2	2	2	2	4
TGGT1_221360	hypothetical protein	13.275	14.455	15.75	16.298	14.397	15.435	15.647	2	0.001	0.001	0.001	0.001	0.001	0.001
TGGT1_221370	hypothetical protein	9.314	7.948	5.785	8.819	8.29	7.394	7.099	0.001	0.001	0.001	1	0.001	0.001	0.001
TGGT1_221380	alba 1	523.631	561.6	538.121	492.045	534.915	563.045	517.401	0.001	0.001	0.001	0.001	0.001	0.001	0.001
TGGT1_221390	hypothetical protein	23.223	18.748	15.211	18.654	18.716	16.974	16.59	1006	1007	1007	1006	1006	1006	1006
TGGT1_221400	hypothetical protein	68.95	39.536	27.944	59.233	55.151	35.843	56.214	0.001	0.001	0.001	0.001	0.001	0.001	0.001
TGGT1_221410	actin-like protein ALP4	14.587	14.18	16.494	16.237	16.917	17.015	18.483	2003	1002	2002	1002	2003	1002	1002
TGGT1_221415	hypothetical protein	0.001	0.241	0.001	0.355	0.001	0.001	0.137	0.001	0.001	0.001	0.001	0.001	0.001	0.001
TGGT1_221420	putative Chromosome-associated kinesin KLP1	0.383	0.333	0.411	0.23	0.454	0.332	0.415	0.001	0.001	2	1	3	0.001	1
TGGT1_221430	hypothetical protein	5.641	4.87	6.691	5.766	6.149	6.768	6.927	0.001	0.001	0.001	0.001	0.001	0.001	0.001
TGGT1_221440	putative RPGR	12.314	10.846	8.555	10.897	10.725	9.402	10.611	0.001	0.001	0.001	0.001	0.001	0.001	0.001
TGGT1_221450	SPRY domain-containing protein	7.332	8.281	8.21	8.28	7.79	8.664	7.823	2003	2004	2002	2005	2004	2003	2003
TGGT1_221455	hypothetical protein	11.015	12.371	12.183	12.776	11.906	11.269	12.051	0.001	0.001	0.001	0.001	0.001	0.001	0.001
TGGT1_221460	phosphoglycerate mutase family protein	31.387	33.085	34.639	35.946	36.053	33.214	39.986	1001	1001	1003	1001	1001	1001	1001
TGGT1_221470	hypothetical protein	83.851	100.775	112.391	98.569	90.282	100.484	97.909	1002	1001	1003	1001	1001	1001	1001
TGGT1_221480	hypothetical protein	41.1	52.21	56.934	51.608	46.288	51.872	53.579	0.001	0.001	0.001	0.001	0.001	0.001	0.001
TGGT1_221490	cell cycle regulator protein	24.824	37.746	45.281	35.156	35.605	40.215	31.76	1	0.001	1001	1	0.001	0.001	2
TGGT1_221500	dual specificity phosphatase, catalytic domain-containing protein	13.277	15.194	13.449	13.925	14.537	14.213	12.505	0.001	0.001	0.001	0.001	0.001	0.001	0.001
TGGT1_221510	hypothetical protein	143.812	229.167	239.849	168.155	204.351	233.305	196.824	0.001	0.001	1001	0.001	0.001	0.001	0.001
TGGT1_221522	adaptor complexes medium subunit family protein	32.599	37.802	42.205	42.603	41.532	38.243	36.226	1001	1002	1002	1003	1001	1002	1001
TGGT1_221530	hypothetical protein	38.208	42.106	41.953	45.9	42.656	44.532	44.135	0.001	0.001	0.001	0.001	0.001	0.001	0.001
TGGT1_221540	hypothetical protein	5.685	6.332	6.112	6.914	6.441	5.893	6.843	1002	1001	1	1002	1001	1003	1001
TGGT1_221550	CMGC kinase, MAPK family, MEK kinase-related (incomplete catalytic triad)	0.026	0.001	0.001	0.118	0.001	0.001	0.001	0.001	0.001	0.001	0.001	0.001	0.001	0.001
TGGT1_221560	hypothetical protein	0.072	0.009	0.038	0.129	0.001	0.001	0.001	0.001	0.001	0.001	0.001	0.001	0.001	0.001
TGGT1_221570	putative pre-rRNA-processing protein	7.781	9.128	8.27	7.74	9.769	10.462	8.237	1	0.001	0.001	0.001	0.001	0.001	0.001
TGGT1_221580	ribosomal RNA large subunit methyltransferase J protein	17.192	11.889	6.937	14.153	13.467	9.225	12.457	0.001	1001	1001	0.001	0.001	0.001	0.001
TGGT1_221585	hypothetical protein	12.59	28.467	33.569	14.454	23.345	31.088	20.852	0.001	0.001	1	1	0.001	0.001	0.001
TGGT1_221590	dual specificity phosphatase, catalytic domain-containing protein	87.764	134.41	133.22	133.502	126.922	118.387	112.491	0.001	0.001	0.001	0.001	0.001	0.001	0.001
TGGT1_221600	hypothetical protein	11.501	10.099	8.095	12.055	11.219	10.365	10.576	100	100	100	100	100	100	100
TGGT1_221610	ubiquitin carboxyl-terminal hydrolase	19.912	15.264	17.172	17.019	19.939	17.55	18.49	1001	1003	1001	1001	1001	1001	1002
TGGT1_221620	putative beta-tubulin	655.929	705.036	732.395	634.942	660.348	737.346	667.112	0.001	0.001	0.001	0.001	0.001	0.001	0.001
TGGT1_221630	hypothetical protein	8.646	7.145	5.4	9.74	8.63	6.483	7.695	2	0.001	1003	1	1	2	1
TGGT1_221640	hypothetical protein	20.778	19.388	16.541	21.413	18.429	17.466	20.753	0.001	0.001	0.001	0.001	0.001	0.001	0.001
TGGT1_221660	DEAD/DEAH box helicase domain-containing protein	11.478	7.639	6.693	9.431	9.436	6.019	7.633	3	1002	0.001	2	1	0.001	1
TGGT1_221665	hypothetical protein	0.028	0.001	0.001	0.131	0.001	0.001	0.019	0.001	0.001	0.001	0.001	0.001	0.001	0.001
TGGT1_221670	transcriptional elongation factor FACT140	32.148	27.901	22.611	28.619	28.202	26.397	24.545	2	2003	2	2	2	4	2
TGGT1_221675A	hypothetical protein	28.767	19.632	17.293	17.686	16.134	15.112	18.173	0.001	0.001	0.001	0.001	0.001	0.001	0.001
TGGT1_221675B	hypothetical protein	37.842	25.957	22.093	26.936	28.135	23.662	25.988	200	0.001	0.001	0.001	1003	2	0.001
TGGT1_221685	hypothetical protein	0.052	0.776	0.38	0.288	0.325	0.64	0.589	0.001	0.001	0.001	0.001	0.001	0.001	0.001
TGGT1_221690	hypothetical protein	16.968	12.798	12.584	17.813	17.99	16.148	16.612	1001	1001	1001	1001	1001	1001	1002
TGGT1_221700	hypothetical protein	8.632	10.639	12.032	9.77	10.494	11.611	11.899	1001	1002	1004	1002	1004	1002	1002
TGGT1_221710	TBC domain-containing protein	10.416	7.59	5.107	9.485	8.651	6.745	7.539	0.001	0.001	0.001	0.001	1	1	0.001
TGGT1_221720	hypothetical protein	14.817	12.599	12.749	15.233	13.661	11.783	11.68	1	0.001	0.001	0.001	0.001	0.001	0.001
TGGT1_221818	hypothetical protein	6.817	10.079	10.564	8.683	9.734	9.156	8.417	0.001	1001	0.001	0.001	1001	0.001	0.001
TGGT1_221830	subtilisin SUB12	0.087	0.098	0.051	0.068	0.099	0.078	0.135	0.001	0.001	0.001	0.001	0.001	0.001	0.001
TGGT1_221840	hypothetical protein	0.001	0.001	0.001	0.001	0.001	0.135	0.001	0.001	0.001	0.001	0.001	0.001	0.001	0.001
TGGT1_221850	putative prohibitin family protein	11.493	13.299	19.204	16.282	12.722	14.547	14.071	0.001	0.001	1	1	0.001	1	0.001
TGGT1_221865	hypothetical protein	0.342	1.068	0.52	0.523	0.613	1.396	1.687	0.001	0.001	0.001	0.001	0.001	0.001	0.001
TGGT1_221870	hypothetical protein	27.379	21.181	20.349	23.818	24.645	23.476	24.465	0.001	1001	1101	1002	1002	1001	1001
TGGT1_221880	hypothetical protein	0.31	0.56	0.372	0.225	0.396	0.266	0.202	0.001	0.001	0.001	0.001	100	101	0.001
TGGT1_221890	WD domain, G-beta repeat-containing protein	0.167	0.12	0.102	0.299	0.063	0.1	0.103	2004	0.001	1	2004	0.001	0.001	2002
TGGT1_221895	hypothetical protein	0.373	0.076	0.001	0.001	0.411	0.001	0.22	100	0.001	0.001	0.001	0.001	0.001	0.001
TGGT1_221900	hypothetical protein	20.5	31.199	38.31	26.461	24.8	35.753	29.218	2	1001	1001	0.001	1	0.001	2
TGGT1_221905	hypothetical protein	78.28	61.399	53.814	80.813	73.467	56.034	61.904	0.001	2002	1001	1001	2	1002	1
TGGT1_221910	AN1 family Zinc finger domain-containing protein	231.073	231.913	239.907	245.278	240.43	224.355	236.515	0.001	0.001	0.001	0.001	0.001	0.001	0.001
TGGT1_221922	NifU family domain-containing protein	12.089	12.431	14.833	11.033	12.389	15.25	13.743	2002	3004	2002	1001	2002	2002	2005
TGGT1_221930	hypothetical protein	0.114	0.001	0.001	0.001	0.001	0.001	0.001	0.001	0.001	0.001	0.001	0.001	0.001	0.001
TGGT1_221940	adaptin n terminal region domain-containing protein	8.67	7.217	6.212	7.812	9.173	7.38	7.164	2002	2002	2003	1002	2002	3005	1002
TGGT1_221950	putative splicesome-associated protein	24.957	24.789	29.635	25.352	24.622	26.023	24.818	1001	1002	1003	1002	1004	1002	1002
TGGT1_221970	hypothetical protein	33.033	31.414	37.695	30.386	31.209	34.022	33.499	0.001	0.001	1003	0.001	0.001	0.001	0.001
TGGT1_221980	U1 zinc finger protein	13.696	9.368	9.359	9.426	10.088	10.82	7.952	1001	1001	1001	1001	1001	1002	1001
TGGT1_221990	hypothetical protein	53.934	43.899	47.287	54.828	53.497	47.757	50.792	1	1	1	0.001	1	1	1
TGGT1_222000	brix domain-containing protein	16.021	18.919	18.426	15.041	16.566	18.247	18.091	1002	1005	1004	1002	1005	1005	1006
TGGT1_222010	HAD hydrolase, family IIID protein	9.374	9.006	7.569	8.496	8.639	8.032	7.772	0.001	1	1	0.001	0.001	1	1
TGGT1_222020	phosphoglycerate kinase PGKII	19.91	19.228	18.406	17.891	19.056	20.115	20.761	0.001	0.001	1	1	0.001	0.001	0.001
TGGT1_222030	hypothetical protein	9.623	7.313	4.917	8.018	10.046	7.711	7.715	0.001	1	0.001	1	0.001	0.001	0.001
TGGT1_222040	Ran-interacting Mog1 protein	12.982	21.32	21.25	14.619	16.368	18.236	21.202	0.001	0.001	0.001	0.001	1	0.001	0.001
TGGT1_222050	hypothetical protein	26.886	19.741	10.099	26.882	21.969	14.365	19.192	1001	1002	1001	1003	1001	1001	1002
TGGT1_222060	hypothetical protein	1.802	1.84	1.528	2.179	1.877	1.68	2.074	1001	1002	1001	1003	11001	1002	1002
TGGT1_222070	elongation factor Tu GTP binding domain-containing protein	3.663	3.607	4.083	4.292	3.812	3.921	4.116	1002	1003	1002	1002	1002	1002	1002
TGGT1_222075	hypothetical protein	0.001	0.001	0.001	0.001	0.205	0.283	0.001	0.001	0.001	0.001	0.001	0.001	0.001	0.001
TGGT1_222080	hypothetical protein	0.935	0.555	0.699	1.607	0.258	0.627	1.009	0.001	0.001	0.001	0.001	0.001	0.001	0.001
TGGT1_222090	hypothetical protein	56.864	96.526	117.835	72.137	85.111	106.737	74.569	0.001	0.001	1	0.001	0.001	0.001	0.001
TGGT1_222100	hypothetical protein	45.143	35.796	30.428	37.64	39.986	37.87	41.402	0.001	0.001	0.001	0.001	0.001	0.001	0.001
TGGT1_222110	PUB domain-containing protein	15.557	17.579	16.84	17.715	17.124	17.564	15.508	1	1	1	0.001	1	0.001	0.001
TGGT1_222120	hypothetical protein	6.019	5.316	4.615	6.307	6.235	6.028	7.152	0.001	0.001	1002	1002	1001	1004	1001
TGGT1_222130	hypothetical protein	34.75	47.514	41.436	39.581	43.783	48.803	53.749	0.001	0.001	0.001	0.001	0.001	0.001	0.001
TGGT1_222140	DEAD/DEAH box helicase domain-containing protein	5.016	5.863	5.687	4.773	5.282	5.288	5.881	2002	4004	2002	3004	4010	2002	3004
TGGT1_222150	hypothetical protein	5.508	2.999	2.808	4.494	3.906	2.616	3.993	0.001	0.001	100	0.001	0.001	0.001	2
TGGT1_222155	hypothetical protein	4.579	2.669	5.171	4.623	3.576	3.364	3.321	0.001	0.001	0.001	0.001	0.001	0.001	2
TGGT1_222160	aldehyde dehydrogenase	20.325	36.436	35.025	27.601	24.949	35.131	14.687	1	1002	1003	1002	0.001	1	1
TGGT1_222170	dense-granule antigen DG32	155.232	158.113	163.878	182.471	177.92	181.952	179.874	0.001	0.001	0.001	0.001	0.001	0.001	0.001
TGGT1_222180	hypothetical protein	15.971	19.78	30.148	16.018	17.414	23.027	20.837	0.001	0.001	0.001	0.001	0.001	0.001	0.001
TGGT1_222188	hypothetical protein	0.471	0.407	0.198	0.443	0.529	0.677	0.24	0.001	0.001	0.001	0.001	0.001	10200	0.001
TGGT1_222192	hypothetical protein	6.686	4.841	4.166	7.125	5.547	5.593	5.084	2002	1	1002	1002	0.001	1	1
TGGT1_222200	putative LMBR1 family region protein	7.187	5.923	5.845	7.435	7.138	6.338	7.439	3004	4004	3003	3003	3003	3003	3004
TGGT1_222210	SPFH domain / Band 7 family protein	17.457	21.099	21.277	17.147	19.627	17.237	22.182	0.001	1	0.001	0.001	0.001	0.001	0.001
TGGT1_222220	alveolin domain containing intermediate filament IMC7	524.06	568.76	533.788	517.705	552.041	550.825	528.536	0.001	2003	2003	2002	2002	0.001	0.001
TGGT1_222230	hypothetical protein	10.146	6.349	6.114	9.847	10.443	6.645	8.143	0.001	0.001	100	0.001	0.001	0.001	0.001
TGGT1_222240	hypothetical protein	56.535	64.901	58.769	74.267	71.265	60.966	57.946	0.001	0.001	0.001	0.001	0.001	0.001	0.001
TGGT1_222245	hypothetical protein	16.875	36.465	40.588	34.155	28.611	37.933	30.312	0.001	1	1	0.001	0.001	0.001	2
TGGT1_222250	hypothetical protein	3.548	3.099	2.367	3.726	4.296	3.539	3.884	0.001	0.001	100	1	0.001	0.001	0.001
TGGT1_222260	hypothetical protein	0.508	0.077	0.001	0.001	0.638	0.001	0.001	0.001	0.001	0.001	0.001	0.001	0.001	1
TGGT1_222270	hypothetical protein	44.845	59.725	72.061	54.309	56.055	64.727	68.384	1	0.001	0.001	0.001	0.001	0.001	0.001
TGGT1_222280	hypothetical protein	9.808	12.445	12.243	10.82	11.541	12.264	12.895	0.001	0.001	0.001	0.001	0.001	0.001	0.001
TGGT1_222290	LSM domain-containing protein	32.719	32.636	37.58	32.975	39.559	45.237	38.762	0.001	1	2	0.001	0.001	0.001	0.001
TGGT1_222300	hypothetical protein	17.233	9.828	10.448	12.824	13.074	12.633	13.672	1001	1001	1001	1001	1001	1001	0.001
TGGT1_222305	hypothetical protein	0.299	0.151	0.398	0.178	0.176	0.091	0.097	1	0.001	0.001	0.001	0.001	0.001	0.001
TGGT1_222310	hypothetical protein	9.28	8.206	8.842	9.439	9.537	11.082	8.497	3	3	0.001	2	0.001	1	3
TGGT1_222330	hypothetical protein	4.983	2.828	2.178	3.5	3.181	2.925	3.515	100	0.001	0.001	0.001	100	10000	1
TGGT1_222340	NOL1/NOP2/sun family protein	0.001	0.008	0.001	0.045	0.095	0.067	0.036	0.001	0.001	0.001	0.001	1	0.001	0.001
TGGT1_222350	hypothetical protein	42.581	41.246	34.569	44.89	44.424	41.978	48.362	1004	2	2	1005	1004	1	2
TGGT1_222360	hypothetical protein	14.961	16.057	15.45	16.136	15.215	13.351	16.953	5006	6011	4008	3005	5006	5007	5007
TGGT1_222370	SAG-related sequence SRS13	3.702	3.027	3.507	4.946	5.12	3.404	6.575	0.001	0.001	0.001	0.001	0.001	0.001	0.001
TGGT1_222380	importin-beta N-terminal domain-containing protein	39.486	28.43	25.422	35.663	31.993	27.56	29.612	1001	2004	1002	1002	1001	1002	1001
TGGT1_222385	hypothetical protein	0.06	0.001	0.001	0.001	0.037	0.001	0.001	0.001	0.001	0.001	0.001	0.001	0.001	0.001
TGGT1_222390	hypothetical protein	17.855	16.73	21.651	14.555	14.101	17.075	16.16	0.001	0.001	0.001	0.001	0.001	0.001	0.001
TGGT1_222400	hypothetical protein	15.824	7.881	8.072	11.883	13.273	12.126	14.218	0.001	1	0.001	0.001	1	1001	2
TGGT1_222410	hypothetical protein	8.186	7.446	9.522	9.284	9.062	7.646	9.216	3004	3005	3007	3003	3006	3004	3006
TGGT1_222420	hypothetical protein	0.293	0.153	0.167	0.1	0.131	0.136	0.376	0.001	100	0.001	0.001	0.001	0.001	0.001
TGGT1_222430	HECT-domain (ubiquitin-transferase) domain-containing protein	6.814	7.053	6.75	8.452	7.694	6.041	7.022	2003	3004	2	2	2005	2	0.001
TGGT1_222440	hypothetical protein	6.217	4.095	2.459	4.151	4.33	3.579	3.445	1	0.001	2	0.001	0.001	0.001	0.001
TGGT1_222660	leucine rich repeat-containing protein	14.733	14.798	13.055	17.356	17.404	12.791	14.459	1106	4112	5107	4107	2113	2103	1108
TGGT1_222700	hypothetical protein	0.018	0.001	0.001	0.001	0.001	0.036	0.001	0.001	0.001	0.001	0.001	0.001	0.001	0.001
TGGT1_222710	putative IMP-specific 5'-nucleotidase 1	10.437	11.378	10.025	13.059	12.481	11.205	13.421	2	0.001	0.001	1	2	0.001	0.001
TGGT1_222800	putative glycogen synthase	4.785	3.532	1.859	4.321	3.941	3.133	3.931	5015	3008	3105	4006	3105	2004	3110
TGGT1_222840	Ser/Thr phosphatase family protein	56.873	87.328	88.726	77.276	79.461	87.272	75.569	0.001	0.001	1	0.001	1	0.001	0.001
TGGT1_222850	stress responsive a/b barrel domain-containing protein	71.109	127.435	165.778	117.101	115.724	128.593	105.681	0.001	0.001	0.001	0.001	0.001	0.001	0.001
TGGT1_222860	putative eukaryotic translation initiation factor	120.087	133.051	125.63	127.1	129.057	122.861	124.58	7107	5107	5107	5106	4106	5107	6106
TGGT1_222870	hypothetical protein	44.067	45.543	55.364	40.447	44.703	50.971	38.852	0.001	0.001	0.001	0.001	0.001	1	1
TGGT1_222880	hypothetical protein	6.213	5.692	7.227	6.697	6.094	7.048	6.781	1001	1001	1001	1001	1001	1001	1001
TGGT1_222900	phosphoserine phosphatase	13.177	8.686	6.033	10.727	9.52	8.447	9.711	1005	1002	1002	1002	1002	1002	1001
TGGT1_222910	phosphoglycerate mutase	18.921	15.224	15.655	18.531	17.158	17.096	18.92	0.001	0.001	0.001	1	2	0.001	0.001
TGGT1_222920	mbp-1 interacting protein-2a family protein	39.201	52.128	52.211	60.654	49.327	56.75	41.065	0.001	0.001	0.001	0.001	0.001	0.001	0.001
TGGT1_222930	hypothetical protein	25.53	39.586	50.646	33.738	35.11	38.447	39.883	0.001	0.001	0.001	0.001	0.001	0.001	0.001
TGGT1_222935	hypothetical protein	0.453	0.249	0.996	0.319	0.817	0.458	0.546	0.001	0.001	0.001	0.001	0.001	0.001	0.001
TGGT1_222940	hypothetical protein	0.662	1.451	1.509	0.676	0.98	1.629	0.85	0.001	0.001	0.001	0.001	0.001	0.001	0.001
TGGT1_222948	hypothetical protein	88.241	84.043	92.403	93.587	100.277	99.571	94.586	0.001	0.001	0.001	0.001	0.001	0.001	0.001
TGGT1_222952	phosphohistidine phosphatase	48.595	36.426	25.638	43.94	42.808	35.108	38.227	0.001	0.001	0.001	0.001	0.001	0.001	0.001
TGGT1_222960	SCY kinase-related protein (incomplete catalytic triad)	6.405	6.095	4.698	5.874	5.662	4.715	4.919	3003	4005	2003	4004	4005	4004	4004
TGGT1_222970	putative inositol(myo)-1(or 4)-monophosphatase 2	11.615	16.183	17.791	13.853	12.304	18.054	13.527	1001	1001	1002	2002	1002	1002	1001
TGGT1_222975	hypothetical protein	0.162	0.001	0.001	0.001	0.001	0.702	0.075	0.001	0.001	0.001	0.001	0.001	0.001	0.001
TGGT1_222980	hypothetical protein	0.001	0.001	0.001	0.001	0.001	0.001	0.001	0.001	0.001	0.001	0.001	0.001	0.001	0.001
TGGT1_222990	putative ribosomal protein S18	19.09	19.471	19.686	19.311	20.778	19.941	18.906	1001	2002	1001	1001	1001	1002	1001
TGGT1_223000	dynein light chain DLC	100.797	112.179	131.821	104.723	106.01	117.871	111.118	0.001	0.001	0.001	0.001	0.001	0.001	0.001
TGGT1_223010	hypothetical protein	141.469	279.103	340.001	230.074	239.495	302.133	239.405	0.001	0.001	0.001	0.001	0.001	0.001	0.001
TGGT1_223020	coproporphyrinogen III oxidase	33.809	36.942	36.178	37.451	34.937	38.578	33.533	0.001	0.001	0.001	0.001	0.001	0.001	1
TGGT1_223025	hypothetical protein	0.417	0.177	0.097	0.605	0.001	0.001	0.54	0.001	0.001	0.001	0.001	0.001	0.001	0.001
TGGT1_223030	tetratricopeptide repeat-containing protein	0.001	0.001	0.001	0.025	0.001	0.001	0.057	0.001	0.001	0.001	0.001	0.001	0.001	0.001
TGGT1_223040	hypothetical protein	89.652	86.88	98.487	77.178	78.236	83.913	81.91	0.001	0.001	0.001	1	0.001	0.001	0.001
TGGT1_223045	hypothetical protein	0.657	1.405	1.657	0.956	1.557	1.866	1.164	0.001	0.001	0.001	0.001	1	0.001	0.001
TGGT1_223050	ribosomal protein RPS20	518.434	666.923	721.692	512.568	544.025	683.944	603.363	0.001	0.001	1	0.001	0.001	0.001	0.001
TGGT1_223060	MORN repeat-containing protein	2.378	0.632	0.377	13.551	1.368	9.541	0.949	7110	4105	1101	10114	6210	10117	2204
TGGT1_223070	hypothetical protein	94.294	126.891	131.117	120.734	116.726	144.535	115.792	0.001	0.001	1001	1	1	0.001	0.001
TGGT1_223080	hypothetical protein	68.466	37.513	22.67	46.994	45.428	30.43	45.387	100	100	100	100	100	100	100
TGGT1_223095	hypothetical protein	5.579	6.315	6.259	7.958	6.121	6.608	7.117	0.001	0.001	0.001	0.001	0.001	0.001	0.001
TGGT1_223110	glycolipid transfer protein GLTP	121.785	152.316	153.295	143.027	150.434	154.86	139.145	1001	2002	2003	2002	2003	2002	2002
TGGT1_223120	cyclin-dependent kinase regulatory subunit protein	0.001	0.044	0.001	0.001	0.091	0.001	0.001	0.001	0.001	0.001	0.001	0.001	0.001	0.001
TGGT1_223125	ubiquitin family protein	44.79	48.868	50.616	56.843	48.31	51.075	49.93	0.001	1	0.001	0.001	0.001	0.001	0.001
TGGT1_223130	hypothetical protein	5.913	5.09	4.328	4.712	4.17	4.691	4.881	2	1	0.001	1	1	2	1
TGGT1_223140	tRNA binding domain-containing protein	54.249	62.988	72.72	59.395	62.628	62.758	52.29	2002	2003	2002	2002	2004	2002	2002
TGGT1_293372	TIP49 family protein	0.001	0.011	0.082	0.031	0.011	0.001	0.012	0.001	2	2	2	0.001	0.001	0.001
TGGT1_296950	hypothetical protein	10.504	6.709	4.572	9.139	8.594	7.2	7.911	1	0.001	0.001	2	1	0.001	1
TGGT1_297060	phosphoglycerate mutase PGMII	108.877	158.706	175.185	141.052	145.676	175.671	142.902	1001	1001	1001	1001	1001	1003	1001
TGGT1_297065	hypothetical protein	0.67	0.829	0.429	1.221	2.475	0.61	0.964	0.001	0.001	0.001	0.001	1	0.001	0.001
TGGT1_297070	hypothetical protein	348.89	357.738	355.207	391.763	386.489	359.209	382.759	0.001	0.001	0.001	0.001	0.001	0.001	0.001
TGGT1_297080	pyridoxal kinase	21.341	20.339	19.491	21.434	19.707	22.591	19.598	0.001	0.001	0.001	0.001	0.001	0.001	0.001
TGGT1_297090	hypothetical protein	0.001	0.001	0.113	0.001	0.001	0.001	0.001	0.001	0.001	0.001	0.001	0.001	0.001	0.001
TGGT1_297100	hypothetical protein	21.671	20.216	33.025	23.013	23.589	23.825	21.233	0.001	1001	0.001	0.001	0.001	0.001	0.001
TGGT1_297110	kinesin motor domain-containing protein	9.753	8.244	6.793	8.641	8.705	6.623	8.527	3004	3003	3004	3005	3004	3005	3003
TGGT1_297120	hypothetical protein	94.648	100.917	110.604	99.594	98.135	92.585	90.878	1	0.001	0.001	0.001	1	1	1
TGGT1_297130	hypothetical protein	53.015	51.882	56.094	61.548	70.625	61.195	53.552	0.001	0.001	1	0.001	0.001	0.001	0.001
TGGT1_297140	putative U6 snRNA-associated sm family protein Lsm2	21.038	12.924	16.467	17.942	18.148	21.76	27.004	0.001	0.001	0.001	0.001	2	0.001	0.001
TGGT1_297150	MORN repeat-containing protein	5.635	6.502	6.062	4.384	5.521	5.657	5.282	0.001	3	100	0.001	0.001	0.001	0.001
TGGT1_297160	hypothetical protein	14.016	11.219	11.146	12.194	10.824	12.46	10.899	2002	2003	1001	2003	1003	1001	2002
TGGT1_297170	putative 50S ribosomal protein L17	13.882	12.172	21.94	17.324	18.399	18.081	13.71	1002	1002	1001	1003	1002	1001	1001
TGGT1_297180	hypothetical protein	37.427	35.616	38.417	38.418	40.843	36.265	38.639	1001	1002	1003	1002	1005	1002	1003
TGGT1_297210	hypothetical protein	19.228	15.892	12.939	14.309	13.853	14.968	14.517	2004	2	100	0.001	1004	0.001	0.001
TGGT1_297220	AMP-binding enzyme domain-containing protein	3.696	2.711	2.072	3.279	3.621	3.132	3.283	1001	1002	1001	1001	0.001	1003	1001
TGGT1_297230	Vps53 family protein	16.507	14.947	17.36	19.801	17.393	15.199	17.712	0.001	2	0.001	1	0.001	0.001	0.001
TGGT1_297245	transporter, major facilitator family protein	37.661	36.53	43.308	39.657	39.218	47.222	41.053	1002	1003	1001	1003	1002	1002	1003
TGGT1_297270	hypothetical protein	11.584	11.866	13.467	14.973	11.897	14.434	14.137	1	0.001	0.001	1002	0.001	0.001	0.001
TGGT1_297280	hypothetical protein	0.001	0.001	0.001	0.001	0.001	0.001	0.001	0.001	0.001	0.001	0.001	0.001	0.001	0.001
TGGT1_297290	hypothetical protein	0.001	0.001	0.001	0.001	0.001	0.001	0.001	0.001	0.001	0.001	0.001	0.001	0.001	0.001
TGGT1_297300	hypothetical protein	0.001	0.001	0.001	0.001	0.001	0.001	0.001	0.001	0.001	0.001	0.001	0.001	0.001	0.001
TGGT1_297310	hypothetical protein	0.001	0.019	0.001	0.001	0.001	0.001	0.001	0.001	0.001	0.001	0.001	0.001	0.001	0.001
TGGT1_297320	hypothetical protein	10.827	9.377	8.795	10.312	10.542	9.211	10.656	2004	2003	2003	2002	2003	2004	2004
TGGT1_297330	hypothetical protein	5.709	4.494	3.608	5.067	4.901	4.294	4.295	0.001	0.001	101	0.001	0.001	0.001	200
TGGT1_297340	hypothetical protein	64.535	49.982	36.642	58.616	60.314	44.351	52.829	0.001	1001	0.001	0.001	0.001	0.001	0.001
TGGT1_297350	hypothetical protein	0.689	0.269	0.415	0.371	0.131	0.203	1.191	0.001	0.001	0.001	0.001	100	0.001	100
TGGT1_297360	hypothetical protein	13.812	15.462	10.958	13.226	15.296	12.591	13.174	1001	1001	1001	0.001	11001	2	1001
TGGT1_297380	hypothetical protein	0.001	0.001	0.001	0.001	0.001	0.001	0.001	0.001	0.001	0.001	0.001	0.001	0.001	0.001
TGGT1_297390	hypothetical protein	0.001	0.001	0.001	0.001	0.001	0.001	0.001	0.001	0.001	0.001	0.001	0.001	0.001	0.001
TGGT1_297395	hypothetical protein	0.709	1.678	0.531	0.422	0.556	0.72	0.52	0.001	0.001	0.001	0.001	0.001	0.001	0.001
TGGT1_297400	hypothetical protein	35.003	38.109	36.799	38.424	36.493	34.308	37.558	0.001	0.001	1	0.001	0.001	0.001	0.001
TGGT1_297410	hypothetical protein	0.278	0.306	0.185	0.083	0.174	0.519	0.096	0.001	0.001	0.001	0.001	0.001	10000	0.001
TGGT1_297420	putative beta-tubulin cofactor D	8.38	7.052	6.288	8.403	7.969	7.283	8.011	1	0.001	1	0.001	1	0.001	1
TGGT1_297430	hypothetical protein	348.705	339.867	322.625	306.137	340.686	338.419	339.377	0.001	0.001	0.001	0.001	0.001	0.001	0.001
TGGT1_297440	hypothetical protein	0.001	0.041	0.001	0.001	0.092	0.001	0.001	0.001	0.001	0.001	0.001	100	0.001	0.001
TGGT1_297450	hypothetical protein	0.475	0.329	0.196	0.4	0.329	0.17	0.351	0.001	100	100	0.001	0.001	0.001	0.001
TGGT1_297460	hypothetical protein	9.985	14.608	12.168	11.618	13.577	11.226	11.439	2002	2002	1002	2002	2002	2003	2002
TGGT1_297465	hypothetical protein	43.97	49.057	43.014	44.294	45.538	42.969	44.023	0.001	0.001	1	1	0.001	0.001	0.001
TGGT1_297470	putative myosin light chain 2	59.034	80.537	83.765	77.424	73.18	75.922	63.564	2002	3005	2003	2003	2003	4006	2003
TGGT1_297480	hypothetical protein	3.259	1.049	2.132	1.701	1.865	2.014	1.942	2	3	3	2	4	2	2
TGGT1_297488	hypothetical protein	0.001	0.001	0.001	0.001	0.001	0.001	0.001	0.001	0.001	0.001	0.001	0.001	0.001	0.001
TGGT1_297492	hypothetical protein	0.805	0.304	0.442	1.212	0.218	0.166	0.905	0.001	0.001	0.001	0.001	0.001	0.001	0.001
TGGT1_297495	hypothetical protein	0.001	0.001	0.001	0.07	0.099	0.109	0.001	0.001	0.001	0.001	0.001	0.001	0.001	0.001
TGGT1_297500	T-complex protein 1 eta subunit	51.304	48.759	51.091	46.018	49.748	52.098	51.334	3004	3004	1004	4004	3004	3003	2003
TGGT1_297505	hypothetical protein	29.198	22.24	20.261	26.758	22.137	18.644	17.329	0.001	0.001	0.001	0.001	0.001	0.001	0.001
TGGT1_297510	hypothetical protein	13.48	18.761	25.791	18.858	19.066	19.078	15.814	0.001	0.001	0.001	0.001	0.001	1	0.001
TGGT1_297520	proteophosphoglycan PPG1	13.502	9.194	6.982	12.245	10.609	8.693	9.297	3004	2002	2004	2003	2003	2003	2004
TGGT1_297530	DNA-directed RNA polymerase I RPA2	6.957	6.051	5.592	6.545	6.749	5.406	6.273	2003	2006	1002	4007	1005	1005	1003
TGGT1_297640	acyltransferase domain-containing protein	15.914	12.686	10.754	13.779	14.481	12.303	15.417	0.001	0.001	3	0.001	0.001	0.001	0.001
TGGT1_297643	hypothetical protein	0.786	0.776	1.407	0.088	0.432	0.607	0.713	0.001	0.001	1	0.001	0.001	0.001	0.001
TGGT1_297647	hypothetical protein	1.421	1.638	1.672	1.02	0.892	3.313	2.063	0.001	0.001	0.001	0.001	1	0.001	0.001
TGGT1_297650	Ser/Thr phosphatase family protein	32.994	35.766	26.291	37.582	35.187	30.321	34.684	8	8	1010	8	9	8	8
TGGT1_297660	hypothetical protein	0.939	0.395	0.385	0.344	0.091	0.846	0.2	0.001	0.001	0.001	10000	0.001	0.001	0.001
TGGT1_297670	hypothetical protein	0.465	0.278	0.31	0.325	0.23	0.26	0.631	0.001	0.001	0.001	0.001	0.001	0.001	0.001
TGGT1_297680	putative calmodulin	0.103	0.146	0.137	0.123	0.08	0.001	0.001	0.001	0.001	1	0.001	0.001	0.001	0.001
TGGT1_297690	hypothetical protein	8.574	6.553	5.026	8.206	7.847	5.913	5.823	2002	1001	1001	1001	1001	1001	1
TGGT1_297700	hypothetical protein	5.343	4.126	1.088	3.668	5.998	1.144	3.476	0.001	0.001	0.001	0.001	0.001	100	0.001
TGGT1_297710	hypothetical protein	34.784	36.031	45.793	34.478	34.399	41.072	37.824	1	1	1002	0.001	1	0.001	2
TGGT1_297720	trehalose-phosphatase	18.806	14.739	9.262	18.366	17.039	13.438	13.648	4	2004	2	1007	2010	1003	2
TGGT1_297725	hypothetical protein	2.426	1.21	2.32	1.408	2.812	1.617	2.322	0.001	0.001	0.001	0.001	0.001	0.001	0.001
TGGT1_297730	putative transcription elongation factor 1	25.316	45.599	44.319	26.665	31.524	41.632	33.941	0.001	0.001	0.001	0.001	0.001	0.001	0.001
TGGT1_297745	hypothetical protein	14.194	10.008	7.388	13.132	13.447	9.654	10.318	1	1	100	0.001	1	0.001	0.001
TGGT1_297760	hypothetical protein	27.592	35.584	36.37	27.225	28.344	32.241	22.576	0.001	0.001	0.001	0.001	0.001	0.001	0.001
TGGT1_297770	hypothetical protein	8.822	7.944	6.609	10.142	7.076	7.486	8.216	0.001	0.001	0.001	0.001	0.001	0.001	0.001
TGGT1_297780	ATPase/histidine kinase/DNA gyrase B/HSP90 domain-containing protein	9.959	11.279	10.092	11.367	11.111	10.326	10.666	1	0.001	100	0.001	1	0.001	1
TGGT1_297790	hypothetical protein	32.558	41.796	42.291	41.906	34.817	33.018	36.451	0.001	0.001	0.001	0.001	0.001	0.001	0.001
TGGT1_297800	RecF/RecN/SMC N terminal domain-containing protein	10.924	8.601	6.523	8.841	8.566	7.474	8.599	3010	4011	2004	3009	4009	3010	2010
TGGT1_297810	hypothetical protein	97.212	123.189	142.799	107.478	112.41	137.431	116.982	0.001	0.001	0.001	0.001	0.001	0.001	0.001
TGGT1_297820	putative sperm associated antigen 6	0.001	0.001	0.012	0.001	0.001	0.001	0.001	0.001	0.001	0.001	0.001	0.001	0.001	0.001
TGGT1_297830	hypothetical protein	12.817	11.979	12.793	12.128	11.592	13.818	12.518	0.001	1001	1001	1001	1001	1001	1001
TGGT1_297840	DNA primase, large subunit	7.396	9.526	8.455	9.009	9.216	9.752	9.352	7009	5005	7010	5006	5005	5008	5010
TGGT1_297845	hypothetical protein	39.361	56.806	63.56	50.427	47.405	71.483	48.313	0.001	0.001	1001	0.001	1001	0.001	0.001
TGGT1_297850	Branched-chain-amino-acid aminotransferase	11.245	13.391	19.357	16.831	13.83	19.081	18.09	0.001	0.001	0.001	0.001	0.001	0.001	0.001
TGGT1_297870	hypothetical protein	42.046	44.543	45.384	45.985	47.905	42.286	44.767	0.001	0.001	0.001	0.001	0.001	0.001	0.001
TGGT1_297880	dense granule protein DG32	271.341	246.786	300.237	273.638	287.204	329.247	332.649	0.001	0.001	0.001	0.001	0.001	0.001	0.001
TGGT1_297890	hypothetical protein	22.367	17.964	17.87	23.176	19.89	18	22.356	0.001	0.001	0.001	0.001	0.001	0.001	0.001
TGGT1_297900	hypothetical protein	19.326	19.626	16.825	23.689	20.518	20.104	22.187	0.001	0.001	0.001	0.001	0.001	0.001	0.001
TGGT1_297910	hypothetical protein	1.706	1.49	3.306	2.143	1.909	1.694	2.445	0.001	0.001	10100	0.001	0.001	0.001	1
TGGT1_297920	hypothetical protein	0.429	0.214	0.102	0.638	0.118	0.299	0.275	1091	0.001	0.001	1	0.001	0.001	0.001
TGGT1_297925	HesB-like domain-containing protein	5.733	5.201	7.045	6.602	5.052	6.151	5.447	0.001	0.001	0.001	0.001	1	0.001	0.001
TGGT1_297940	single-strand binding protein	29.805	25.418	23.651	60.97	28.224	29.129	34.059	0.001	0.001	1	0.001	0.001	1	0.001
TGGT1_297960A	rhoptry neck protein RON6	102.66	57.07	30.171	65.348	60.325	43.1	55.576	1	0.001	0.001	0.001	0.001	0.001	0.001
TGGT1_297960B	rhoptry neck protein RON6	51.474	45.459	47.913	57.244	57.344	46.665	55.068	1	1	1	1002	1	2	1
TGGT1_297970	aspartyl aminopeptidase	20.014	24.305	25.994	22.456	23.421	25.483	24.097	0.001	1	1	1	0.001	1	1
TGGT1_297980	hypothetical protein	10.728	6.695	5.23	8.441	10.463	6.351	7.284	0.001	0.001	0.001	0.001	0.001	0.001	0.001
TGGT1_298010	hypothetical protein	6.054	4.708	4.25	6.059	6.152	4.203	5.178	8013	5007	1103	5005	4004	3005	6007
TGGT1_298020	DEAD-family helicase	15.156	11.125	8.94	11.675	11.002	9.721	10.401	2002	3003	1001	1001	1001	1001	2003
TGGT1_298030	putative Ubiquinol-cytochrome c chaperone	6.706	6.222	6.366	6.498	6.97	7.91	7.232	100	101	1101	100	102	100	1102
TGGT1_298040	hypothetical protein	7.507	8.362	10.132	9.18	8.053	9.389	10.976	0.001	1001	1001	0.001	1001	0.001	0.001
TGGT1_298050	hypothetical protein	10.204	9.958	8.984	10.949	8.393	9.203	11.172	1001	1001	1001	1001	1001	1001	1001
TGGT1_298060	Toxoplasma gondii family C protein	6.2	8.604	9.111	9.077	8.064	7.993	8.046	0.001	0.001	1	0.001	0.001	0.001	0.001
TGGT1_298070	hypothetical protein	1.48	4.282	1.183	8.989	10.136	4.495	1.526	0.001	0.001	0.001	0.001	0.001	0.001	0.001
TGGT1_298080	hypothetical protein	0.001	0.001	0.001	0.001	0.001	0.001	0.001	0.001	0.001	0.001	0.001	0.001	0.001	0.001
TGGT1_298090	Toxoplasma gondii family B protein	0.001	0.001	0.001	0.001	0.035	0.001	0.001	0.001	0.001	0.001	0.001	0.001	0.001	0.001
TGGT1_356060	hypothetical protein	0.001	0.001	0.001	0.001	0.04	0.001	0.001	0.001	0.001	0.001	0.001	0.001	0.001	0.001
TGGT1_410360	putative transmembrane protein	767.859	1128.64	1155.85	1069.98	1014.07	1050.63	966.36	0.001	0.001	0.001	0.001	0.001	0.001	0.001
TGGT1_410380	tRNA-Leu	0.001	0.001	1.162	0.001	0.001	0.001	0.001	0.001	0.001	0.001	0.001	0.001	0.001	0.001
TGGT1_410400	tRNA-Leu	0.001	0.001	0.001	0.001	0.001	0.001	0.001	0.001	0.001	0.001	0.001	0.001	0.001	0.001
TGGT1_410410	tRNA-Leu	0.001	0.001	0.001	0.001	0.001	0.001	0.001	0.001	0.001	0.001	0.001	0.001	0.001	0.001
TGGT1_410420	tRNA-Ala	0.001	0.001	0.001	0.599	0.631	0.001	0.695	0.001	0.001	0.001	0.001	0.001	0.001	0.001
TGGT1_410430	tRNA-Pro	2.011	0.001	0.001	0.001	0.001	0.001	0.001	0.001	0.001	0.001	0.001	0.001	0.001	0.001
TGGT1_410440	tRNA-Pro	0.503	2.445	6.697	2.396	2.525	0.001	1.391	0.001	0.001	0.001	0.001	0.001	0.001	0.001
TGGT1_462972	hypothetical protein	31.807	13.026	7.06	18.336	13.878	8.138	10.371	0.001	0.001	0.001	0.001	0.001	0.001	0.001
TGGT1_252070	KRUF family protein	6.469	2.743	2.504	2.81	0.142	0.257	0.338	0.001	1	1	0.001	101	0.001	0.001
TGGT1_252080	hypothetical protein	0.599	0.104	0.456	0.001	0.215	0.001	0.473	0.001	0.001	0.001	0.001	0.001	0.001	0.001
TGGT1_252090	hypothetical protein	0.199	0.318	0.132	0.118	0.001	0.001	0.001	0.001	0.001	0.001	0.001	0.001	0.001	0.001
TGGT1_252190	KRUF family protein	30.565	30.243	23.586	33.722	2.623	3.057	4.981	0.001	0.001	0.001	0.001	0.001	0.001	0.001
TGGT1_252200	cell cycle regulator with zn-finger domain-containing protein	25.646	20.324	18.188	28	24.546	21.167	24.905	0.001	3004	2002	1	0.001	0.001	0.001
TGGT1_252210	pentatricopeptide repeat domain-containing protein	72.736	44.027	24.324	51.419	50.061	33.483	44.353	0.001	1001	0.001	0.001	1001	0.001	0.001
TGGT1_252220	tetratricopeptide repeat domain containing protein	42.95	40.216	32.841	37.664	39.848	36.027	34.547	0.001	0.001	1	0.001	0.001	0.001	1001
TGGT1_252230	hypothetical protein	17.707	17.748	20.552	21.031	18.686	20.67	21.202	0.001	0.001	0.001	0.001	0.001	0.001	0.001
TGGT1_252250	ATPase, AAA family protein	5.668	5.111	4.167	5.558	5.201	5.222	4.936	100	101	100	100	100	100	100
TGGT1_252255	hypothetical protein	1.263	2.287	2.655	1.029	2.635	2.292	2.214	0.001	0.001	0.001	0.001	0.001	1	0.001
TGGT1_252260	hypothetical protein	0.658	0.965	0.725	1.054	0.285	1.15	0.91	0.001	1	0.001	0.001	100	1	1
TGGT1_252270	L1P family of ribosomal protein	6.658	5.955	5.904	7.13	6.616	6.391	5.971	3	1002	2	2	5	1002	2
TGGT1_252280	hypothetical protein	20.947	14.378	14.414	16.233	15.994	16.587	16.714	0.001	0.001	0.001	0.001	0.001	0.001	0.001
TGGT1_252290	putative importin alpha	46.621	27.557	16.146	34.384	37.836	29.411	35.579	2003	1005	1001	1002	1002	1003	1002
TGGT1_252295	hypothetical protein	46.617	60.389	82.2	59.586	63.522	74.321	61.22	0.001	0.001	0.001	0.001	0.001	0.001	0.001
TGGT1_252300	hypothetical protein	0.001	0.001	0.001	0.001	0.001	0.001	0.001	0.001	0.001	0.001	0.001	0.001	0.001	0.001
TGGT1_252310	hypothetical protein	46.464	62.687	67.375	41.982	57.327	68.903	66.329	0.001	0.001	0.001	0.001	0.001	0.001	0.001
TGGT1_252320	Sas10/Utp3/C1D family protein	10.084	9.638	11.242	8.222	10.087	9.661	10.108	1001	1001	1002	1001	1001	1002	1001
TGGT1_252330	hypothetical protein	0.001	0.033	0.214	0.001	0.001	0.001	0.001	0.001	0.001	0.001	0.001	0.001	0.001	0.001
TGGT1_252340	hypothetical protein	25.489	21.341	22.161	23.641	24.162	21.198	23.359	0.001	0.001	1	1	0.001	1	2
TGGT1_252350	hypothetical protein	0.001	0.021	0.001	0.001	0.001	0.001	0.001	0.001	0.001	0.001	0.001	0.001	0.001	0.001
TGGT1_252360	rhoptry kinase family protein ROP24 (incomplete catalytic triad)	251.681	229.068	230.068	249.469	240.717	237.159	251.138	0.001	0.001	0.001	0.001	0.001	0.001	0.001
TGGT1_252370	AP2 domain transcription factor AP2III-1	0.056	0.021	0.03	0.061	0.014	0.044	0.031	0.001	0.001	0.001	0.001	0.001	0.001	0.001
TGGT1_252380	hypothetical protein	9.311	8.423	7.723	9.131	9.95	8.575	10.205	1	0.001	6	0.001	1	1	0.001
TGGT1_252385	hypothetical protein	7.193	4.167	2.893	3.22	5.334	2.008	2.603	2	0.001	0.001	0.001	0.001	0.001	0.001
TGGT1_252390	hypothetical protein	161.687	263.859	316.001	258.057	237.187	266.773	203.764	0.001	0.001	0.001	0.001	0.001	0.001	0.001
TGGT1_252395	hypothetical protein	0.013	0.072	0.344	0.244	0.199	0.052	0.037	0.001	0.001	0.001	0.001	0.001	0.001	0.001
TGGT1_252400	HIT zinc finger protein	4.566	5.21	4.983	4.947	5.826	5.025	4.695	1	1	1	0.001	2	0.001	2
TGGT1_252410	hypothetical protein	6.576	5.139	4.62	9.467	4.9	4.885	5.296	0.001	0.001	0.001	0.001	0.001	10000	0.001
TGGT1_252420	histone arginine methyltransferase PRMT3	4.499	4.254	5.027	5.18	4.639	4.563	5.081	1001	1003	1002	1005	2004	1001	1001
TGGT1_252430	hypothetical protein	47.792	46.383	42.675	53.833	48.775	45.237	44.406	0.001	0.001	0.001	0.001	0.001	0.001	0.001
TGGT1_252440	peptidase c13 family protein	46.027	39.555	41.269	43.723	40.729	41.572	44.426	0.001	0.001	0.001	0.001	0.001	0.001	0.001
TGGT1_252450	hypothetical protein	0.271	0.188	0.412	0.23	0.34	0.955	0.321	0.001	10000	0.001	0.001	0.001	0.001	10000
TGGT1_252465	radical SAM domain-containing protein	2.422	2.512	2.673	2.457	2.314	2.386	2.22	4	4	3	2	3	1003	2
TGGT1_252480	hypothetical protein	5.493	7.626	10.403	6.722	6.959	10.22	7.211	0.001	1	0.001	3	0.001	0.001	0.001
TGGT1_252490	putative vacuolar protein sorting 29	26.207	21.287	30.571	26.915	28.968	36.686	32.473	0.001	0.001	0.001	0.001	0.001	0.001	0.001
TGGT1_252500	polo kinase	90.271	103.064	106.389	114.493	105.677	97.464	101.936	0.001	0.001	0.001	0.001	0.001	0.001	0.001
TGGT1_252510	hypothetical protein	8.437	12.392	17.515	12.553	14.42	14.364	12.005	1001	1001	1002	1002	1002	1001	1001
TGGT1_252630	hypothetical protein	43.214	40.731	46.928	41.4	43.733	42.544	50.747	0.001	0.001	0.001	1	1	1	1
TGGT1_252640	P-type ATPase PMA1	0.04	0.036	0.001	0.001	0.106	0.001	0.001	0.001	0.001	0.001	0.001	0.001	0.001	0.001
TGGT1_252850	initiation factor, subunit 2 family protein	20.981	18.056	19.523	20.914	19.906	17.441	19.434	3	4	3	2007	11	3	7
TGGT1_252860	hypothetical protein	0.001	0.001	0.129	0.462	0.001	0.001	0.001	0.001	0.001	0.001	0.001	0.001	0.001	0.001
TGGT1_252870	hypothetical protein	5.446	3.728	3.151	4.554	5.811	4.246	4.678	0.001	0.001	0.001	0.001	1	0.001	0.001
TGGT1_252880A	hypothetical protein	26.336	10.773	7.155	13.664	12.511	8.952	12.153	10100	20200	10101	10100	10100	10100	10100
TGGT1_252880B	hypothetical protein	58.439	61.503	65.605	47.344	50.672	58.26	52.003	0.001	0.001	100	0.001	0.001	0.001	0.001
TGGT1_252890	hypothetical protein	0.001	0.398	0.079	0.001	0.001	0.077	0.114	0.001	0.001	0.001	0.001	0.001	0.001	0.001
TGGT1_252990	hypothetical protein	15.55	11.565	12.367	16.379	15.747	12.868	14.892	0.001	0.001	0.001	0.001	0.001	0.001	0.001
TGGT1_253000	ELMO/CED-12 family protein	16.987	13.918	11.519	16.615	14.686	15.625	15.95	1	0.001	2	0.001	2	0.001	0.001
TGGT1_253020	hypothetical protein	23.796	32.347	39.086	25.397	25.178	36.834	27.108	0.001	1	1003	0.001	1003	1001	1002
TGGT1_253030	glycosyl hydrolase, family 31 protein	5.457	5.892	4.211	6.898	6.242	5.077	4.332	1004	2005	1003	1001	1001	3003	2002
TGGT1_253040	actin-related protein ARP4A	10.943	7.82	5.174	9.545	9.296	7.801	8.325	1	1	1	1	2	1	1
TGGT1_253050	hypothetical protein	15.827	8.097	6.34	9.997	10.434	6.406	10.277	0.001	0.001	0.001	0.001	0.001	0.001	0.001
TGGT1_253060	WD domain, G-beta repeat-containing protein	13.671	11.612	13.597	14.889	15.454	14.377	14.581	0.001	0.001	0.001	0.001	0.001	0.001	0.001
TGGT1_253070	hydrolase, TatD family protein	13.269	14.208	13.156	13.304	14.188	12.469	15.746	1002	1001	1002	1002	1003	1002	1002
TGGT1_253080	hypothetical protein	9.096	10.694	11.967	9.503	9.977	12.385	12.286	0.001	1002	1001	1001	1001	1002	0.001
TGGT1_253090	DEAD/DEAH box helicase domain-containing protein	7.777	10.116	10.267	7.722	8.301	10.316	8.713	1	1	2	0.001	1	0.001	1
TGGT1_253100	hypothetical protein	59.948	47.37	43.182	59.981	58.775	43.961	57.889	0.001	0.001	0.001	0.001	0.001	0.001	0.001
TGGT1_253110	kinesin motor domain-containing protein	0.001	0.001	0.001	0.034	0.001	0.001	0.001	0.001	0.001	0.001	0.001	0.001	0.001	0.001
TGGT1_253120	putative mandelonitrile lyase	0.332	0.141	0.182	0.142	0.074	0.03	0.502	2002	3	0.001	0.001	0.001	0.001	0.001
TGGT1_253130	transporter, major facilitator family protein	38.079	48.347	48.879	45.605	45.895	9.162	41.094	0.001	0.001	1	1	0.001	1	0.001
TGGT1_253140	hypothetical protein	13.639	11.486	8.938	15.585	13.061	9.892	11.667	0.001	0.001	1	0.001	1	0.001	0.001
TGGT1_253150	hypothetical protein	0.018	0.001	0.001	0.023	0.018	0.001	0.001	0.001	0.001	0.001	0.001	0.001	0.001	0.001
TGGT1_253160	hypothetical protein	16.799	21.884	22.992	20.163	19.053	28.2	17.739	2	2	0.001	2	1	0.001	1
TGGT1_253170	putative zinc carboxypeptidase	5.142	3.592	2.177	4.384	3.76	2.672	3.75	1	1	3	1002	2	1	2
TGGT1_253290	valyl-tRNA synthetase	37.494	28.729	23.515	32.039	30.798	27.944	30.818	1002	1004	1002	1001	1001	1001	1003
TGGT1_253300	hypothetical protein	0.254	0.023	0.001	0.001	0.04	0.15	0.044	0.001	0.001	0.001	0.001	0.001	0.001	0.001
TGGT1_253310	hypothetical protein	7.452	6.474	6.375	6.746	8.173	7.833	6.496	0.001	1	1	0.001	0.001	0.001	0.001
TGGT1_253320	hypothetical protein	6.582	6.982	7.978	7.467	8.801	9.016	9.305	0.001	1002	1	0.001	0.001	0.001	0.001
TGGT1_253330	Rhoptry kinase family protein	0.935	0.351	0.584	0.605	0.377	0.858	0.266	0.001	0.001	0.001	0.001	100	0.001	0.001
TGGT1_253340	hypothetical protein	0.001	0.001	0.001	0.001	0.001	0.001	0.118	0.001	0.001	0.001	0.001	0.001	0.001	0.001
TGGT1_253350	hypothetical protein	4.117	3.424	3.418	3.758	3.877	5.141	3.857	0.001	0.001	0.001	0.001	1	0.001	0.001
TGGT1_253360	hypothetical protein	30.925	25.369	27.149	22.218	24.901	30.04	26.867	0.001	0.001	0.001	0.001	0.001	2	0.001
TGGT1_253370	hypothetical protein	21.806	23.828	19.128	26.327	27.183	22.504	20.799	1002	2003	1	1	1	1004	4
TGGT1_253380	AP2 domain transcription factor AP2III-2	85.071	50.812	37.996	73.819	70.05	51.848	61.903	201	201	201	201	201	201	201
TGGT1_253390	hypothetical protein	0.001	0.001	0.001	0.001	0.001	0.001	0.001	0.001	0.001	0.001	0.001	0.001	0.001	0.001
TGGT1_253400	hypothetical protein	23.439	17.831	17.89	20.58	22.296	19.018	20.95	0.001	0.001	0.001	1001	0.001	0.001	0.001
TGGT1_253410	hypothetical protein	14.039	12.297	13.482	15.177	13.823	13.678	17.978	0.001	0.001	0.001	0.001	0.001	0.001	0.001
TGGT1_253420	PQ loop repeat-containing protein	30.662	29.338	33.258	31.218	28.433	32.86	40.577	1	1	0.001	0.001	0.001	0.001	1
TGGT1_253430	putative asparagine synthetase	269.128	282.357	251.906	285.859	289.899	287.301	309.084	0.001	1001	1001	1001	0.001	1001	1001
TGGT1_253440	putative cell-cycle-associated protein kinase SRPK	66.307	47.315	35.034	53.046	49.743	39.833	47.987	2002	2004	1001	2003	1001	2002	1001
TGGT1_253460	hypothetical protein	0.109	0.001	0.001	1.141	0.091	0.282	0.001	0.001	0.001	0.001	0.001	0.001	1	0.001
TGGT1_253470	alveolin domain containing intermediate filament IMC13	63.522	81.16	77.067	80.466	77.695	75.814	66.37	1001	1001	1001	1001	1001	1001	1001
TGGT1_253480	putative topoisomerase VIA	0.001	0.001	0.001	0.001	0.001	0.131	0.001	0.001	0.001	0.001	0.001	0.001	0.001	0.001
TGGT1_253490	hypothetical protein	18.622	11.891	9.244	18.128	17.741	14.631	15.265	0.001	0.001	100	0.001	0.001	0.001	0.001
TGGT1_253500	hypothetical protein	0.016	0.001	0.001	0.001	0.041	0.001	0.001	0.001	0.001	0.001	0.001	0.001	0.001	0.001
TGGT1_253510	transporter/permease protein	4.544	4.654	3.976	7.015	4.671	6.013	4.957	1001	1002	1001	1001	1003	1002	1001
TGGT1_253520	U3 small nucleolar RNA-associated protein 6 protein	12.711	10.575	12.323	12.314	12.435	11.463	10.819	0.001	0.001	0.001	0.001	0.001	0.001	0.001
TGGT1_253530	hypothetical protein	15.185	23.94	31.133	22.506	30.514	23.353	15.88	0.001	0.001	0.001	0.001	0.001	1	0.001
TGGT1_253540	hypothetical protein	14.064	13.084	13.108	12.91	15.519	16.388	14.648	0.001	0.001	0.001	0.001	0.001	0.001	0.001
TGGT1_253550	putative WD repeat-containing protein 92	0.001	0.22	0.177	0.158	0.106	0.188	0.217	0.001	7	3	6	6	6	3
TGGT1_253560	hypothetical protein	7.098	6.288	3.732	8.361	7.217	4.946	5.758	0.001	0.001	100	0.001	0.001	0.001	0.001
TGGT1_253570	hypothetical protein	7.619	10.185	11.569	10.649	8.998	12.046	9.845	0.001	0.001	0.001	0.001	1	0.001	0.001
TGGT1_253580	CMGC kinase, CDK family	0.566	0.562	0.641	0.482	0.444	0.673	0.946	0.001	0.001	0.001	0.001	0.001	0.001	0.001
TGGT1_253600	hypothetical protein	10.225	8.778	8.602	11.445	9.883	8.338	8.794	1001	1002	1003	1001	1002	1001	1001
TGGT1_253615	hypothetical protein	8.394	6.284	5.212	7.611	7.916	5.888	7.096	1001	1002	2003	2002	1002	10002	1004
TGGT1_253640	hypothetical protein	17.478	18.017	15.96	19.704	18.712	17.007	20.94	0.001	0.001	0.001	0.001	1	0.001	0.001
TGGT1_253650	DnaJ C terminal region domain-containing protein	98.898	93.651	93.513	98.894	98.768	95.341	98.194	0.001	2002	2002	0.001	0.001	0.001	2002
TGGT1_253660	hypothetical protein	0.001	0.001	0.001	0.001	0.001	0.093	0.001	0.001	0.001	0.001	0.001	0.001	0.001	0.001
TGGT1_253670	hypothetical protein	0.001	0.001	0.063	0.001	0.03	0.001	0.001	0.001	0.001	0.001	0.001	0.001	0.001	0.001
TGGT1_253680	hypothetical protein	22.503	39.809	39.188	30.824	31.679	37.467	34.108	0.001	0.001	0.001	0.001	0.001	0.001	0.001
TGGT1_253690	hypothetical protein	416.309	663.488	674.89	482.8	472.357	599.745	510.852	0.001	0.001	0.001	0.001	0.001	0.001	0.001
TGGT1_253700	transporter, major facilitator family protein	49.171	41.745	34.828	47.029	44.132	37.531	43.796	1001	1001	1001	1001	0.001	1001	1001
TGGT1_253710	hypothetical protein	0.059	0.057	0.086	0.021	0.044	0.092	0.073	0.001	0.001	0.001	0.001	0.001	0.001	0.001
TGGT1_253730	importin-beta N-terminal domain-containing protein	21.465	22.99	22.207	23.917	25.726	23.424	21.611	1001	0.001	0.001	0.001	0.001	3	2
TGGT1_253740	hypothetical protein	10.856	10.857	10.414	11.486	12.527	12.221	11.486	0.001	0.001	1	1	2	0.001	0.001
TGGT1_253750	PLU-1 family protein	22.599	8.209	4.733	11.992	9.985	6.109	8.615	2	1	501	1103	10002	304	10001
TGGT1_253755	hypothetical protein	1.883	4.243	0.825	3.904	6.334	1.992	1.639	0.001	0.001	0.001	0.001	0.001	0.001	0.001
TGGT1_253760	hypothetical protein	1.936	3.488	1.698	3.946	3.396	1.458	2.466	0.001	0.001	0.001	0.001	0.001	0.001	0.001
TGGT1_253770	hypothetical protein	3.641	5.013	3.531	6.301	4.715	4.419	2.944	0.001	0.001	0.001	0.001	0.001	0.001	0.001
TGGT1_253780	putative GTP cyclohydrolase I	32.582	37.942	32.323	34.968	36.011	38.182	34.454	0.001	0.001	0.001	1	0.001	0.001	0.001
TGGT1_253790	zinc finger (CCCH type) motif-containing protein	0.312	0.176	0.114	0.306	0.157	0.101	0.183	0.001	10100	10000	0.001	0.001	100	0.001
TGGT1_253800	putative ribosomal protein L15	7.233	6.355	6.507	6.642	6.77	6.788	6.396	1001	1001	1001	1001	1002	1001	1001
TGGT1_253810	hypothetical protein	9.614	10.097	9.898	10.721	9.962	10.655	10.196	0.001	0.001	2	0.001	1	0.001	2
TGGT1_253820	hypothetical protein	168.129	230.976	234.237	207.579	219.824	255.065	173.174	0.001	0.001	0.001	0.001	0.001	0.001	0.001
TGGT1_253830	hypothetical protein	15.307	21.408	22.196	19.816	17.849	17.685	17.999	0.001	0.001	0.001	0.001	0.001	0.001	0.001
TGGT1_253850	hypothetical protein	10.844	10.114	8.61	10.137	10.134	7.335	9.811	0.001	0.001	0.001	0.001	0.001	0.001	0.001
TGGT1_253860	Tyrosine kinase-like (TKL) protein	19.849	13.414	9.361	17.132	18.517	12.721	15.851	0.001	0.001	100	0.001	0.001	0.001	0.001
TGGT1_253870	hypothetical protein	4.714	2.117	1.446	3.062	2.94	1.988	2.297	100	100	102	202	10102	10001	10401
TGGT1_253880	GNS1/SUR4 family protein	48.357	31.669	19.12	47.602	49.35	41.185	46.117	0.001	0.001	0.001	0.001	0.001	0.001	0.001
TGGT1_253890	peptidase M16 inactive domain-containing protein	20.663	20.152	20.192	18.884	19.607	20.568	20.751	0.001	1002	1	0.001	1001	1001	1
TGGT1_253900	parasite porphobilinogen synthase PBGS	40.665	27.252	18.186	32.745	31.589	25.132	30.349	1	1	3	1003	1	1	1
TGGT1_253910	hypothetical protein	17.124	12.102	9.992	16.623	15.596	11.626	16.367	0.001	0.001	0.001	0.001	0.001	0.001	0.001
TGGT1_253925	zonadhesin family protein	0.001	0.001	0.001	0.001	0.001	0.001	0.001	0.001	0.001	0.001	0.001	0.001	0.001	0.001
TGGT1_253930	GCC2 and GCC3 domain-containing protein	0.124	0.143	0.139	0.141	0.087	0.144	0.09	2002	10001	0.001	10000	1103	1	10100
TGGT1_253940	CAM Kinase family, incomplete catalytic triad	9.966	7.566	7.279	9.962	8.578	7.837	9.676	1001	1003	1003	1006	1002	1002	1002
TGGT1_253950	putative protein fam50a	20.089	20.133	16.582	20.871	16.345	16.998	17.214	0.001	1002	1001	1002	1001	1001	1001
TGGT1_253960	oxidoreductase, short chain dehydrogenase/reductase family protein	9.335	9.738	10.358	8.336	7.515	8.404	6.955	2	0.001	1001	0.001	0.001	0.001	0.001
TGGT1_253970	hypothetical protein	14.489	11.718	12.717	11.69	12.302	12.999	12.094	0.001	0.001	0.001	0.001	0.001	0.001	0.001
TGGT1_253990	hypothetical protein	13.471	9.962	10.026	12.107	11.335	10.047	11.379	1092	2	0.001	0.001	0.001	0.001	1
TGGT1_254000	hypothetical protein	51.291	48.078	38.677	44.617	48.836	45.108	47.278	0.001	0.001	0.001	0.001	0.001	0.001	0.001
TGGT1_254010	serine carboxypeptidase s28 protein	12.113	12.896	10.07	13.179	14.6	12.031	11.111	0.001	3	2	1	0.001	0.001	1
TGGT1_254020	putative dynein intermediate chain	0.024	0.007	0.01	0.036	0.001	0.041	0.001	0.001	0.001	0.001	0.001	0.001	0.001	0.001
TGGT1_254030	zinc finger CDGSH-type domain-containing protein	118.895	221.552	250.626	187.903	174.691	229.135	190.11	0.001	0.001	0.001	0.001	0.001	0.001	0.001
TGGT1_254040	hypothetical protein	3.666	10.957	8.139	6.368	5.754	9.036	7.498	0.001	0.001	0.001	0.001	0.001	0.001	0.001
TGGT1_254050	optic atrophy 3 protein (opa3) protein	13.454	16.899	18.873	15.368	14.435	19.07	16.127	0.001	1	1	1001	1001	0.001	0.001
TGGT1_254060	SAG-related sequence SRS14A	5.056	3.878	3.176	4.496	4.047	4.535	3.724	0.001	0.001	0.001	0.001	0.001	0.001	0.001
TGGT1_254070	hypothetical protein	56.186	60.875	56.024	63.577	63.188	52.733	65.084	0.001	0.001	0.001	0.001	0.001	0.001	0.001
TGGT1_254080	metal cation transporter, ZIP family protein	92.541	76.686	78.109	88.787	88.231	84.679	95.293	0.001	0.001	0.001	0.001	0.001	0.001	0.001
TGGT1_254090	hypothetical protein	33.819	20.833	14.135	28.102	27.734	19.276	24.831	0.001	0.001	0.001	0.001	0.001	0.001	0.001
TGGT1_254110	tryptophanyl-tRNA synthetase (TrpRS1)	12.055	10.626	9.198	12.765	11.438	9.173	10.949	1	1	3	2	2	1	1
TGGT1_254120	putative autophagy-related protein 8 atg8	302.388	507.248	458.844	371.342	386.981	421.838	381.744	0.001	0.001	0.001	0.001	0.001	0.001	0.001
TGGT1_254135	hypothetical protein	4.323	3.987	4.062	4.969	4.558	3.769	4.817	0.001	0.001	10001	0.001	2	0.001	0.001
TGGT1_254140	DNA-directed RNA polymerase II RPABC4	56.131	72.814	77.9	70.406	65.944	88.329	71.912	0.001	0.001	0.001	0.001	0.001	0.001	1
TGGT1_254150	hypothetical protein	5.105	7.555	5.712	10.12	7.623	5.829	7.207	0.001	0.001	0.001	0.001	0.001	0.001	0.001
TGGT1_254160	hypothetical protein	0.025	0.016	0.001	0.02	0.041	0.001	0.023	0.001	0.001	0.001	0.001	0.001	0.001	0.001
TGGT1_254180	radial spoke protein 3 protein	0.001	0.001	0.001	0.001	0.001	0.001	0.001	0.001	0.001	0.001	0.001	0.001	0.001	0.001
TGGT1_254190	putative calcium signaling protein kinase MARK	0.001	0.045	0.001	0.001	0.001	0.001	0.001	0.001	0.001	0.001	0.001	0.001	0.001	0.001
TGGT1_254200	anticodon binding domain-containing protein	3.642	2.606	2.865	3.193	3.441	2.855	3.369	1	1001	2	2	0.001	0.001	1
TGGT1_254210	RNA recognition motif-containing protein	6.653	5.291	5.03	6.526	6.598	4.142	4.604	0.001	1	0.001	1	1	1	3
TGGT1_254220	hypothetical protein	5.704	5.912	5.941	6.507	5.871	4.751	5.528	3003	3003	3008	3005	3004	3003	3005
TGGT1_254230	hypothetical protein	4.944	4.294	3.919	4.809	5.188	4.985	5.227	2	0.001	1	2	0.001	0.001	2
TGGT1_254250	PRELI family protein	10.76	9.629	7.829	10.071	10.942	7.027	8.279	1002	1002	1001	1003	0.001	1001	1
TGGT1_254255	hypothetical protein	10.908	8.584	7.379	11.303	10.346	7.642	7.837	0.001	0.001	0.001	0.001	0.001	0.001	0.001
TGGT1_254260	COX19 cytochrome c oxidase assembly family protein	17.516	19.409	21.765	19.631	22.11	20.085	19.738	0.001	0.001	0.001	0.001	0.001	0.001	0.001
TGGT1_254270	hypothetical protein	13.928	12.507	16.635	12.279	13.164	17.683	16.154	0.001	0.001	0.001	0.001	0.001	0.001	0.001
TGGT1_254280	DNA-directed RNA polymerase III RPC9	12.17	11.353	11.497	10.377	12.208	12.615	11.599	0.001	0.001	0.001	0.001	0.001	0.001	0.001
TGGT1_254290	hypothetical protein	10.016	9.49	7.056	10.671	11.348	8.768	11.136	0.001	0.001	0.001	0.001	0.001	0.001	0.001
TGGT1_254300	hypothetical protein	19.858	13.805	12.063	15.123	14.298	13.408	13.631	0.001	1001	2003	0.001	2002	0.001	2003
TGGT1_254310	hypothetical protein	0.001	0.001	0.001	0.001	0.001	0.001	0.001	0.001	0.001	0.001	0.001	0.001	0.001	0.001
TGGT1_254320	hypothetical protein	0.001	0.056	0.061	0.055	0.087	0.06	0.064	0.001	0.001	0.001	0.001	0.001	0.001	0.001
TGGT1_254330	lipase	0.233	0.232	0.247	0.406	0.308	0.171	0.318	0.001	0.001	11102	0.001	0.001	0.001	0.001
TGGT1_254335	hypothetical protein	9.143	9.448	5.53	10.837	10.178	9.052	8.651	0.001	0.001	0.001	0.001	0.001	0.001	0.001
TGGT1_254340	hypothetical protein	9.17	12.982	11.539	12.371	10.171	11.461	7.685	0.001	0.001	0.001	0.001	0.001	0.001	0.001
TGGT1_254350	endo-1,3(4)-beta-glucanase	0.016	0.038	0.001	0.001	0.059	0.001	0.001	0.001	0.001	0.001	0.001	100	0.001	0.001
TGGT1_254360	hypothetical protein	0.001	0.001	0.001	0.001	0.001	0.001	0.001	0.001	0.001	0.001	0.001	0.001	0.001	0.001
TGGT1_254365	phosphatidate cytidylyltransferase	57.925	57.156	60.228	54.373	57.079	64.065	63.5	0.001	0.001	0.001	0.001	0.001	0.001	0.001
TGGT1_254370	guanylyl cyclase	16.31	10.182	7.608	12.73	10.668	7.481	8.483	8012	4008	3106	3007	3007	4006	4006
TGGT1_254380	putative ribosomal protein L11	12.426	16.085	20.954	12.2	16.914	12.929	12.246	1004	1002	1001	1001	1002	1001	1001
TGGT1_254390	CRAL/TRIO domain-containing protein	25.342	25.152	19.778	29.725	27.353	23.654	26.111	1002	0.001	1002	1	1003	1004	2
TGGT1_254400	putative LSU ribosomal protein L2P	16.779	17.927	26.012	20.952	21.512	19.185	19.799	0.001	0.001	0.001	0.001	0.001	0.001	0.001
TGGT1_254410	putative protein phosphatase 2C	21.658	26.291	26.66	28.219	22.973	25.947	24.498	1002	1004	1003	1003	1001	1002	1003
TGGT1_254420	phospholipase, patatin family protein	4.035	4.314	2.821	4.641	4.543	3.215	4.465	1001	1001	1004	1003	1003	1002	1001
TGGT1_254430	putative microneme protein	0.231	0.131	0.322	0.272	0.287	0.49	0.353	0.001	0.001	0.001	0.001	0.001	0.001	0.001
TGGT1_254440	ribosomal protein RPL12	1354.32	2171.8	2549.54	1728.15	1750.2	2273.31	1910.4	0.001	0.001	0.001	0.001	0.001	0.001	0.001
TGGT1_254450	putative Pelota	6.825	5.632	5.265	5.505	4.526	7.441	5.98	0.001	1	0.001	1001	2	1002	3
TGGT1_254460	hypothetical protein	48.818	57.633	65.957	52.842	60.048	58.721	54.309	0.001	0.001	0.001	0.001	0.001	0.001	0.001
TGGT1_254470	hypothetical protein	113.64	110.247	86.74	123.986	111.404	94.757	113.161	0.001	0.001	0.001	0.001	0.001	0.001	0.001
TGGT1_254480	WD domain, G-beta repeat-containing protein	20.905	14.583	18.279	18.287	17.448	16.101	16.303	100	100	100	100	100	100	100
TGGT1_254485	hypothetical protein	0.157	0.259	0.54	0.133	0.155	0.058	1.504	0.001	0.001	0.001	0.001	0.001	0.001	0.001
TGGT1_254490	Sel1 repeat-containing protein	6.083	4.446	4.129	5.932	6.099	4.55	4.401	2005	2	1105	1002	1002	6	1002
TGGT1_254500	hypothetical protein	5.735	5.627	4.598	6.499	6.008	6.085	6.84	2	0.001	0.001	0.001	0.001	1	0.001
TGGT1_254510	ankyrin repeat-containing protein	10.363	10.691	10.047	10.276	8.449	7.385	8.958	0.001	1	0.001	1	1	0.001	0.001
TGGT1_254520	mediator complex subunit MED11	136.611	135.117	157.104	112.445	128.168	149.798	135.224	0.001	2	0.001	0.001	0.001	0.001	0.001
TGGT1_254530	hypothetical protein	5.553	3.559	3.145	3.966	3.611	2.817	3.247	1	1	2	0.001	1	0.001	1
TGGT1_254540	CDP-alcohol phosphatidyltransferase superfamily protein	13.464	11.926	15.433	14.457	14.107	14.988	13.897	0.001	0.001	0.001	0.001	0.001	0.001	0.001
TGGT1_254555	histone lysine acetyltransferase GCN5-A	17.012	13.204	9.7	14.846	15.396	12.131	13.541	0.001	2	3	0.001	1001	0.001	1
TGGT1_254570	hypothetical protein	25.429	18.696	15.942	18.392	18.817	16.842	17.834	3003	3004	2002	3003	3004	2003	2002
TGGT1_254580	UDP-galactose transporter family protein	41.298	38.782	40.25	43.12	46.881	43.034	46.565	1001	1001	1001	1001	1001	1001	1001
TGGT1_254590	hypothetical protein	2.167	2.281	3.309	3.336	3.517	2.268	2.777	0.001	0.001	0.001	0.001	0.001	0.001	0.001
TGGT1_254600	ubiquitin family protein	36.36	46.74	45.954	44.963	32.054	41.034	41.93	0.001	0.001	0.001	0.001	0.001	0.001	0.001
TGGT1_254603	hypothetical protein	22.682	34.336	37.33	24.814	30.848	37.614	31.036	0.001	0.001	0.001	0.001	0.001	0.001	0.001
TGGT1_254606	hypothetical protein	75.133	144.006	152.276	100.289	115.069	152.767	115.676	0.001	0.001	0.001	0.001	0.001	0.001	0.001
TGGT1_254610	Tim10/DDP family zinc finger superfamily protein	78.579	122.371	143.025	122.207	98.305	137.24	134.188	0.001	0.001	0.001	0.001	0.001	0.001	0.001
TGGT1_254620	ribosomal protein RPL39	2302.77	3739.35	4264.82	2821.24	2907.74	3866.6	3028.73	0.001	0.001	0.001	0.001	0.001	0.001	0.001
TGGT1_254625	hypothetical protein	0.001	0.056	0.001	0.001	0.405	0.06	0.001	0.001	0.001	0.001	0.001	0.001	0.001	0.001
TGGT1_254630	CMGC kinase	48.85	39.61	28.699	44.893	41.911	40.01	42.301	0.001	0.001	0.001	0.001	0.001	0.001	0.001
TGGT1_254635	hypothetical protein	0.001	0.601	1.318	1.446	1.186	0.76	0.497	0.001	0.001	0.001	0.001	0.001	0.001	0.001
TGGT1_254640	hypothetical protein	11.92	14.615	14.466	16.231	17.926	14.565	11.759	0.001	0.001	0.001	0.001	0.001	0.001	0.001
TGGT1_254650	zinc finger protein	46.891	60.231	64.031	50.986	51.657	60.162	48.694	0.001	0.001	0.001	0.001	0.001	0.001	0.001
TGGT1_254660	ankyrin repeat-containing protein	34.282	44.723	51.319	43.451	44.249	47.558	42.775	0.001	0.001	0.001	0.001	0.001	0.001	0.001
TGGT1_254670	hypothetical protein	0.001	0.001	0.001	0.001	0.001	0.001	0.001	0.001	0.001	0.001	0.001	0.001	0.001	0.001
TGGT1_254680	hypothetical protein	0.175	0.001	0.001	0.001	0.001	0.001	0.001	0.001	0.001	0.001	0.001	0.001	0.001	0.001
TGGT1_254690	phospholipase/carboxylesterase	56.792	53.739	50.421	52.72	55.926	62.873	63.853	0.001	0.001	0.001	0.001	0.001	0.001	0.001
TGGT1_254700	hypothetical protein	7.481	6.134	3.478	7.229	8.684	5.78	7.416	0.001	0.001	0.001	0.001	0.001	0.001	0.001
TGGT1_254710	serine esterase (DUF676) protein	20.009	17.366	13.631	19.625	18.75	16.648	18.634	0.001	0.001	1	0.001	1	1	0.001
TGGT1_254720	dense granule protein GRA8	1301.46	1802.74	2085.07	1777.58	1718.63	1774.27	1649.47	0.001	0.001	0.001	0.001	0.001	0.001	0.001
TGGT1_254730	POPLD (NUC188) domain-containing protein	7.233	5.959	4.141	7.624	6.508	4.462	4.642	1001	1001	1002	0.001	1002	1001	1001
TGGT1_254740	endoribonuclease L-PSP protein	0.001	0.001	0.001	0.001	0.001	0.001	0.001	0.001	0.001	0.001	0.001	0.001	0.001	0.001
TGGT1_254750	c3orf15 protein	0.027	0.001	0.001	0.04	0.068	0.133	0.047	0.001	0.001	0.001	0.001	0.001	0.001	0.001
TGGT1_254760	hypothetical protein	0.001	0.163	0.001	0.001	0.072	0.001	0.08	0.001	0.001	0.001	0.001	0.001	0.001	0.001
TGGT1_254770	Ser/Thr phosphatase family protein	68.254	67.256	82.162	66.609	68.529	75.206	66.508	0.001	0.001	0.001	0.001	0.001	0.001	0.001
TGGT1_254780	hypothetical protein	0.179	0.348	0.001	0.392	0.001	0.428	0.101	0.001	0.001	0.001	1	0.001	0.001	0.001
TGGT1_254790	hypothetical protein	0.028	0.034	0.066	0.017	0.039	0.055	0.126	0.001	0.001	10000	0.001	0.001	100	0.001
TGGT1_254800	hypothetical protein	14.082	18.381	22.174	17.806	15.879	19.191	17.539	0.001	0.001	0.001	0.001	0.001	0.001	0.001
TGGT1_254810	hypothetical protein	5.006	4.374	4.822	5.064	4.699	5.318	4.712	0.001	0.001	0.001	0.001	0.001	100	0.001
TGGT1_254820	hypothetical protein	103.61	79.994	81.809	75.757	81.515	82.06	90.529	0.001	0.001	0.001	0.001	0.001	0.001	0.001
TGGT1_254830	hypothetical protein	4.523	3.263	3.085	3.731	3.592	4.196	3.177	1	0.001	0.001	1	3	1	100
TGGT1_254835	hypothetical protein	3.733	5.014	6.457	4.515	5.522	5.105	4.7	0.001	0.001	1	0.001	0.001	2	0.001
TGGT1_254840	tetratricopeptide repeat-containing protein	0.373	0.645	0.581	0.851	0.756	0.947	0.485	0.001	0.001	100	1	1	2	0.001
TGGT1_254850	putative myosin heavy chain	0.731	0.755	0.815	0.506	0.833	0.862	0.893	0.001	0.001	200	0.001	0.001	0.001	0.001
TGGT1_254855	hypothetical protein	0.152	0.169	0.348	0.104	0.401	0.283	0.001	0.001	0.001	2002	0.001	0.001	0.001	0.001
TGGT1_254860	hypothetical protein	3.419	1.715	1.362	2.12	2.181	2.21	2.308	0.001	0.001	300	100	10000	2	10000
TGGT1_254870	hypothetical protein	21.169	27.874	26.725	24.726	23.993	25.971	26.406	0.001	1	1002	1	0.001	0.001	0.001
TGGT1_254880	Alpha-galactosidase	38.105	36.651	33.422	38.774	39.398	36.013	37.193	2003	2003	0.001	2005	2003	1	1
TGGT1_254890	hypothetical protein	10.608	10.426	7.662	11.88	13.849	10.704	6.495	0.001	1001	0.001	1001	1001	1001	0.001
TGGT1_254900	putative proteasome subunit beta type 2	111.646	109.409	127.628	130.579	143.785	141.36	139.949	0.001	1	0.001	0.001	0.001	0.001	0.001
TGGT1_254910	hypothetical protein	52.197	33.67	26.473	43.061	46.07	34.173	45.154	0.001	0.001	0.001	0.001	0.001	0.001	0.001
TGGT1_254915	hypothetical protein	12.203	5.382	2.374	7.538	8.818	4.2	6.121	0.001	1	0.001	0.001	0.001	0.001	0.001
TGGT1_254920	hypothetical protein	12.628	10.383	8.58	8.43	11.13	9.953	9.292	2	0.001	0.001	1	0.001	1	0.001
TGGT1_254930	hypothetical protein	16.549	12.519	10.648	16.299	16.733	13.086	14.772	0.001	0.001	0.001	1	1001	0.001	1
TGGT1_254940	MIF4G domain-containing protein	70.147	35.266	27.627	46.975	43.639	31.982	41.871	0.001	1	100	1002	1	0.001	2
TGGT1_254950	RNA cap guanine-N2 methyltransferase	16.256	12.121	9.681	13.855	14.458	11.674	10.968	0.001	0.001	0.001	0.001	0.001	0.001	0.001
TGGT1_254960	hypothetical protein	1.045	0.736	0.713	0.706	0.506	0.589	0.842	200	101	0.001	0.001	100	0.001	200
TGGT1_275590	mono- or diacylglycerol acyltransferase	0.001	0.001	0.001	0.001	0.001	0.001	0.001	0.001	0.001	0.001	0.001	0.001	0.001	0.001
TGGT1_275600	diacylglycerol acyltransferase	0.001	0.001	0.001	0.001	0.001	0.001	0.001	0.001	0.001	0.001	0.001	0.001	0.001	0.001
TGGT1_275610	protein kinase, other	57.385	39.158	32.225	47.066	48.644	38.361	47.807	0.001	0.001	0.001	0.001	0.001	0.001	0.001
TGGT1_275630	HECT-domain (ubiquitin-transferase) domain-containing protein	11.539	10.176	9.011	11.532	11.205	8.391	10.232	1003	1001	1002	1002	2002	1	1002
TGGT1_275640	hypothetical protein	31.274	42.1	44.46	36.132	37.498	47.22	37.343	0.001	1001	0.001	0.001	0.001	0.001	0.001
TGGT1_275650	hypothetical protein	155.708	92.052	111.343	121.961	126.899	124.427	124.236	0.001	0.001	0.001	0.001	0.001	0.001	0.001
TGGT1_275660	hypothetical protein	0.001	0.166	0.218	0.13	0.069	0.071	0.151	0.001	0.001	0.001	10000	0.001	0.001	0.001
TGGT1_275670	alveolin domain containing intermediate filament IMC15	59.909	61.285	61.354	66.378	63.57	58.082	55.834	0.001	0.001	0.001	0.001	0.001	0.001	0.001
TGGT1_275680	hypothetical protein	50.622	39.62	26.28	50.448	42.578	35.852	43.667	0.001	0.001	0.001	0.001	0.001	0.001	0.001
TGGT1_275690	putative ClpB	45.964	39.932	37.887	46.198	45.217	38.407	42.51	1003	1001	1001	1004	2003	2002	2002
TGGT1_275700	hypothetical protein	0.001	0.001	0.001	0.001	0.001	0.001	0.001	0.001	0.001	0.001	0.001	0.001	0.001	0.001
TGGT1_275710	hypothetical protein	0.001	0.023	0.001	0.001	0.12	0.001	0.098	0.001	0.001	0.001	0.001	0.001	0.001	0.001
TGGT1_275740	hypothetical protein	3.975	3.013	2.311	3.896	3.311	3.087	3.941	1001	1001	1	1001	1001	0.001	3
TGGT1_275750	putative small nuclear ribonucleoprotein E	187.932	195.54	230.003	173.876	177.846	225.379	191.321	0.001	1	0.001	0.001	0.001	0.001	0.001
TGGT1_275755	hypothetical protein	25.311	26.023	31.785	19.798	20.581	32.401	30.988	0.001	0.001	0.001	0.001	0.001	0.001	0.001
TGGT1_275760	hypothetical protein	0.001	0.001	0.001	0.001	0.084	0.001	0.001	0.001	0.001	0.001	0.001	0.001	0.001	0.001
TGGT1_275770	hypothetical protein	49.761	43.238	38.203	38.464	44.071	41.82	50.412	0.001	0.001	0.001	0.001	0.001	0.001	0.001
TGGT1_275780	hypothetical protein	11.773	9.297	12.318	11.249	11.813	12.6	11.527	0.001	0.001	0.001	0.001	0.001	0.001	0.001
TGGT1_275790	EGF family domain-containing protein	0.001	0.001	0.001	0.07	0.001	0.001	0.001	0.001	0.001	0.001	0.001	0.001	0.001	0.001
TGGT1_275795	hypothetical protein	0.001	0.001	0.173	0.093	0.001	0.102	0.108	0.001	0.001	0.001	0.001	0.001	0.001	0.001
TGGT1_275798	putative microneme protein	0.102	0.047	0.001	0.001	0.001	0.067	0.001	0.001	0.001	0.001	0.001	0.001	0.001	0.001
TGGT1_275802	SRP72 RNA-binding domain-containing protein	38.962	44.373	47.684	42.795	45.167	47.409	43.884	0.001	0.001	0.001	2	0.001	0.001	0.001
TGGT1_275810	ribosomal protein RPS10	1461.95	2126.86	2626.28	1746.07	1802.86	2352.19	1970.84	0.001	0.001	0.001	0.001	0.001	0.001	0.001
TGGT1_275830	hypothetical protein	4.396	4.097	4.668	4.074	4.139	3.654	3.635	0.001	0.001	0.001	1	0.001	0.001	101
TGGT1_275840	protein phosphatase 2C domain-containing protein	6.05	6.348	6.809	6.018	7.024	6.518	8.22	1003	1004	1002	1002	1002	1003	1003
TGGT1_275850	dense granule protein GRA12	0.223	0.304	0.369	0.305	0.419	0.199	0.154	0.001	100	0.001	0.001	0.001	0.001	0.001
TGGT1_275860	hypothetical protein	127.608	188.129	179.14	204.519	183.437	173.241	163.113	0.001	0.001	0.001	0.001	0.001	0.001	0.001
TGGT1_275870	tubulin/FtsZ family, GTPase domain-containing protein	0.363	0.515	0.484	0.388	0.526	1.041	0.708	0.001	0.001	0.001	0.001	0.001	0.001	0.001
TGGT1_275970	putative tubulin	0.503	0.576	0.356	0.243	0.316	0.225	0.174	1	0.001	0.001	1100	0.001	0.001	0.001
TGGT1_275980	coenzyme q (ubiquinone) biosynthesis protein coq4 protein	15.877	19.641	23.209	17.683	17.624	21.442	18.031	1090	1001	2091	2091	0.001	2091	1001
TGGT1_275990	hypothetical protein	13.251	11.94	10.451	13.734	13.354	12.049	11.982	0.001	0.001	0.001	0.001	4	1	0.001
TGGT1_276100	hypothetical protein	11.783	10.701	9.74	11.134	12.433	10.132	12.307	1	1	0.001	3	1002	0.001	1
TGGT1_276110	cytochrome b5 family heme/steroid binding domain-containing protein	39.832	47.107	56.288	34.083	36.782	55.591	37.453	0.001	1	0.001	0.001	0.001	0.001	0.001
TGGT1_276120	putative histone lysine methyltransferase, SET	5.153	7.513	7.93	6.712	7.33	6.523	5.444	0.001	1	0.001	0.001	0.001	0.001	0.001
TGGT1_276130	cathepsin CPC2	14.69	15.78	17.75	19.403	18.503	16.415	17.919	2004	2005	2003	2005	2003	2002	2005
TGGT1_276140	ADP ribosylation factor ARF1	223.301	240.485	307.012	264.678	278.715	277.975	288.499	0.001	0.001	1	0.001	0.001	0.001	0.001
TGGT1_276155	hypothetical protein	0.418	0.32	0.304	0.373	0.313	0.334	0.345	0.001	2	0.001	0.001	0.001	1	100
TGGT1_276170	phosphatidylinositol 3- and 4-kinase	38.451	31.533	25.243	38.349	34.918	29.617	32.519	2004	2004	2003	2003	2002	2004	2004
TGGT1_276180	histone acetyltransferase TAF1/250	10.779	7.544	5.935	9.279	8.627	7.124	7.813	0.001	0.001	2104	4	2	2	1
TGGT1_276190	hypothetical protein	9.537	6.266	10.021	12.124	8.782	8.405	10.523	0.001	1	1	0.001	0.001	0.001	1
TGGT1_276200	hypothetical protein	0.204	0.061	0.07	0.152	0.178	0.112	0.112	0.001	200	0.001	0.001	0.001	100	1
TGGT1_276210	phosphoglycerate mutase family protein	31.191	24.579	15.358	29.988	28.609	20.963	27.948	0.001	0.001	0.001	0.001	0.001	0.001	0.001
TGGT1_276220	hypothetical protein	18.93	16.516	14.14	19.946	20.967	17.436	16.322	0.001	0.001	0.001	0.001	0.001	0.001	0.001
TGGT1_276230	Toxoplasma gondii family B protein	27.231	23.257	22.798	20.491	16.655	23.221	23.849	0.001	0.001	1001	0.001	0.001	0.001	0.001
TGGT1_298820	hypothetical protein	0.001	0.001	0.001	0.001	0.001	0.001	0.001	0.001	0.001	0.001	0.001	0.001	0.001	0.001
TGGT1_298840	hypothetical protein	47.479	54.276	68.528	54.891	62.419	62.242	54.317	0.001	0.001	0.001	0.001	0.001	0.001	0.001
TGGT1_298960	Toxoplasma gondii family C protein	0.001	0.001	0.001	0.001	0.001	0.001	0.001	0.001	0.001	0.001	0.001	0.001	0.001	0.001
TGGT1_298970	LSM3, U6 small nuclear RNA associated isoform 2 family protein	144.469	176.253	209.067	170.883	163.23	188.805	170.394	1001	0.001	1	0.001	0.001	0.001	0.001
TGGT1_298980	RNA pseudouridine synthase superfamily protein	10.679	14.25	16.052	15.123	14.711	14.877	13.408	1001	1002	1001	1002	1002	1001	1001
TGGT1_298990	ferredoxin NADP+ oxidoreductase FNR	26.194	22.537	22.135	24.911	25.426	22.244	23.869	0.001	0.001	0.001	0.001	0.001	0.001	0.001
TGGT1_299000	hypothetical protein	14.081	12.829	8.807	18.123	13.899	10.88	14.265	0.001	1001	0.001	0.001	0.001	0.001	0.001
TGGT1_299010	hypothetical protein	8.592	10.279	8.083	13.408	13.137	9.01	9.489	1	0.001	0.001	2	0.001	0.001	0.001
TGGT1_299015	hypothetical protein	33.766	52.139	56.369	63.919	58.047	57.108	39.961	0.001	0.001	0.001	0.001	0.001	0.001	0.001
TGGT1_299020	AP2 domain transcription factor AP2III-4	0.024	0.001	0.001	0.035	0.015	0.016	0.001	0.001	0.001	0.001	0.001	0.001	0.001	0.001
TGGT1_299030	RNA recognition motif 2 protein	28.627	26.206	23.814	29.258	26.444	23.132	30.286	0.001	0.001	0.001	0.001	1	0.001	1
TGGT1_299040	phosphatidylinositol n-acetylglucosaminyltransferase	12.803	15.291	20.459	19.145	20.974	16.599	17.483	2002	2002	2002	2003	2002	2002	2002
TGGT1_299050	ribosomal protein RPL17	1358.51	1579.78	1726.98	1225.17	1283.8	1575.19	1347.49	1001	0.001	0.001	0.001	0.001	0.001	0.001
TGGT1_299060	sodium/hydrogen exchanger NHE2	21.269	23.656	24.439	28.349	28.155	26.457	30.056	1002	1002	3003	1001	1001	3003	1002
TGGT1_299070	pyruvate kinase PyKII	33.653	21.576	21.641	26.404	27.872	21.932	27.942	0.001	0.001	0.001	0.001	0.001	0.001	0.001
TGGT1_299080	VTC domain-containing protein	8.554	8.751	8.866	8.642	7.815	8.69	8.249	2003	2005	2002	2005	2002	2002	2003
TGGT1_299100	hypothetical protein	16.401	12.879	10.718	13.638	13.84	12.516	12.296	0.001	0.001	0.001	0.001	0.001	0.001	0.001
TGGT1_299110	cleft lip and palate transmembrane protein 1 (clptm1) protein	21.779	19.354	17.598	18.692	20.201	18.331	21.85	0.001	1003	0.001	1	1	0.001	0.001
TGGT1_299120	hypothetical protein	33.781	19.059	17.078	29.003	30.576	19.262	23.093	0.001	0.001	0.001	0.001	0.001	0.001	0.001
TGGT1_299130	hypothetical protein	5.307	2.862	1.841	3.765	3.94	2.88	3.399	1	0.001	1	100	0.001	100	100
TGGT1_299150	AP2 domain transcription factor AP2III-3	7.856	7.166	7.253	8.219	8.425	7.583	7.48	0.001	0.001	0.001	0.001	0.001	0.001	0.001
TGGT1_299160	hypothetical protein	11.437	10.033	4.245	8.119	4.052	6.538	7.502	0.001	0.001	0.001	0.001	0.001	0.001	0.001
TGGT1_299168	ATPase, AAA family protein	2.194	1.746	2.257	1.704	2.203	2.078	2.383	2002	2002	2002	2002	2002	2002	2002
TGGT1_299172	hypothetical protein	6.042	9.195	8.413	7.332	6.264	9.015	7.879	0.001	1	1	0.001	0.001	0.001	0.001
TGGT1_299180	putative prenylated protein	14.474	17.533	20.925	21.008	20.113	22.079	20.163	2004	2004	2005	2002	2002	2002	2005
TGGT1_299190	B-box zinc finger domain-containing protein	33.541	28.834	34.883	28.556	30.144	37.263	38.033	0.001	0.001	0.001	0.001	100	0.001	100
TGGT1_299200	putative Bet3 transport protein	81.403	119.011	149.6	124.023	119.855	141.441	121.494	0.001	1	1	0.001	0.001	0.001	1
TGGT1_299210	CTP synthase	39.625	36.96	38.578	37.007	38.401	38.226	37.257	1001	2	2	1001	2003	0.001	1
TGGT1_299220	hypothetical protein	0.001	0.053	0.115	0.001	0.001	0.001	0.001	0.001	0.001	0.001	0.001	0.001	0.001	0.001
TGGT1_299230	F-box domain-containing protein	0.001	0.023	0.001	0.001	0.001	0.001	0.001	0.001	0.001	0.001	0.001	0.001	0.001	0.001
TGGT1_299240	hypothetical protein	3.971	4.551	5.478	4.712	6.177	5.318	5.956	1003	1002	0.001	1002	1002	1004	1001
TGGT1_299250	hypothetical protein	11.123	8.702	6.029	9.788	9.531	8.705	8.611	0.001	0.001	0.001	0.001	0.001	0.001	0.001
TGGT1_299260	hypothetical protein	0.2	0.536	0.4	0.191	0.151	0.208	0.305	0.001	10000	0.001	0.001	0.001	0.001	0.001
TGGT1_299270	hypothetical protein	15.318	14.539	14.198	16.102	15.982	18.098	14.964	100	100	100	100	100	100	100
TGGT1_321170	Toxoplasma gondii family C protein	5.268	5.611	4.205	6.192	4.417	4.863	4.294	0.001	0.001	0.001	0.001	0.001	0.001	0.001
TGGT1_356950	hypothetical protein	0.001	0.001	0.001	0.001	0.266	0.001	0.001	0.001	0.001	0.001	0.001	0.001	0.001	0.001
TGGT1_357130	WD domain, G-beta repeat protein	0.367	0.65	0.936	0.837	0.614	0.278	0.38	0.001	0.001	0.001	0.001	0.001	0.001	0.001
TGGT1_358300	hypothetical protein	0.001	0.001	0.001	0.001	0.001	0.001	0.001	0.001	0.001	0.001	0.001	0.001	0.001	0.001
TGGT1_359350	hypothetical protein	0.001	0.001	0.018	0.001	0.001	0.001	0.001	0.001	0.001	0.001	0.001	0.001	0.001	0.001
TGGT1_410110	tRNA-Gln	0.001	0.001	0.001	0.001	0.001	0.001	0.001	0.001	0.001	0.001	0.001	0.001	0.001	0.001
TGGT1_410120	putative transmembrane protein	6.156	7.288	9.583	7.141	5.498	4.893	5.264	0.001	0.001	1	0.001	0.001	0.001	0.001
TGGT1_410130	putative initiation factor subunit 2 family protein	7.954	5.635	5.626	4.443	6.543	5.42	5.309	0.001	0.001	0.001	0.001	0.001	0.001	0.001
TGGT1_410140	initiation factor subunit 2 family protein	11.987	6.731	4.052	7.827	7.182	5.063	4.964	0.001	0.001	0.001	0.001	0.001	0.001	0.001
TGGT1_410150	tRNA-Ala	0.001	0.301	0.001	0.001	0.001	0.001	0.001	0.001	0.001	0.001	0.001	0.001	0.001	0.001
TGGT1_410170	putative cytochrome protein B	67.647	134.951	141.008	127.096	109.681	135.675	119.148	0.001	10001	10002	10101	10001	0.001	10101
TGGT1_410180	tRNA-Asp	0.001	0.001	0.001	0.001	0.001	0.001	0.001	0.001	0.001	0.001	0.001	0.001	0.001	0.001
TGGT1_410190	tRNA-Thr	0.001	0.001	0.001	0.001	0.001	0.001	0.001	0.001	0.001	0.001	0.001	0.001	0.001	0.001
TGGT1_410200	tRNA-Ser	0.001	0.001	0.001	0.001	0.001	0.001	0.001	0.001	0.001	0.001	0.001	0.001	0.001	0.001
TGGT1_410210	putative transmembrane protein	4.023	3.441	3.983	4.113	5.811	4.351	4.971	0.001	0.001	0.001	0.001	0.001	0.001	0.001
TGGT1_411050	KRUF family protein	7.882	5.068	3.637	5.797	0.433	0.302	0.893	0.001	0.001	1	1	0.001	0.001	100
TGGT1_462971	hypothetical protein	0.008	0.005	0.02	0.005	0.01	0.001	0.011	0.001	0.001	0.001	0.001	0.001	0.001	0.001
TGGT1_206910	hypothetical protein	0.001	0.001	0.001	0.001	0.001	0.001	0.001	0.001	0.001	0.001	0.001	0.001	0.001	0.001
TGGT1_210682	hypothetical protein	0.001	1.783	0.152	0.272	0.198	0.523	1.251	0.001	0.001	0.001	0.001	0.001	0.001	0.001
TGGT1_210690	ribosomal protein RPS6	1737.86	2119.03	2443.99	1815.4	1863.53	2194.59	1990.56	0.001	0.001	0.001	0.001	0.001	0.001	0.001
TGGT1_210700	hypothetical protein	11.665	4.394	2.883	5.624	5.001	3.23	4.611	1	101	2	2	10000	101	201
TGGT1_210715	hypothetical protein	9.874	6.491	3.582	7.458	7.474	5.584	6.641	0.001	0.001	0.001	0.001	0.001	0.001	0.001
TGGT1_210730	putative ATP-dependent hsl protease ATP-binding subunit hslU	9.902	13.111	16.996	13.25	13.771	13.772	14.877	3004	4006	3003	3005	3003	3003	3006
TGGT1_210740	hypothetical protein	0.001	0.001	0.001	0.001	0.001	0.001	0.001	0.001	0.001	0.001	0.001	0.001	0.001	0.001
TGGT1_210750	Ferredoxin-fold anticodon binding domain-containing protein	15.394	13.741	15.756	15.226	12.95	14.905	12.592	0.001	0.001	0.001	0.001	0.001	0.001	0.001
TGGT1_210760	putative glutamine amidotransferase	18.166	15.043	14.091	19.89	15.433	12.557	15.205	0.001	0.001	0.001	1	0.001	0.001	0.001
TGGT1_210770	hypothetical protein	7.743	13.572	16	10.453	10.698	15.66	15.068	0.001	0.001	0.001	0.001	0.001	0.001	0.001
TGGT1_210778	hemimethylated DNA binding domain-containing protein	26.716	23.114	19.572	23.319	22.991	22.373	22.229	2003	2002	0.001	0.001	1001	2003	2
TGGT1_210781	ubiquitin carboxyl-terminal hydrolase	11.92	8.252	6.737	10.683	9.489	8.081	8.01	2002	2002	2102	2002	2002	2002	2002
TGGT1_210783	hypothetical protein	0.001	0.001	0.001	0.065	0.001	0.212	0.001	0.001	0.001	0.001	0.001	0.001	0.001	0.001
TGGT1_210787	Erv1 / Alr family protein	8.76	12.994	19.481	12.443	12.361	12.381	12.557	1001	1001	1001	1001	1001	1001	1001
TGGT1_210790	putative dihydroorotate dehydrogenase reveal	14.305	16.583	14.51	12.484	15.522	12.072	14.66	1003	1001	1002	1001	1001	1003	1003
TGGT1_210800	putative activator of hsp90 ATPase	20.814	29.646	31.656	22.428	26.421	28.97	21.553	0.001	2	2002	3	0.001	0.001	1
TGGT1_210810	hypothetical protein	70.08	108.554	127.666	99.006	104.599	122.928	109.597	0.001	0.001	0.001	0.001	0.001	0.001	0.001
TGGT1_210815	hypothetical protein	2.384	4.221	3.274	4.309	1.59	5.714	3.502	0.001	0.001	0.001	0.001	0.001	0.001	0.001
TGGT1_210820	hypothetical protein	39.438	35.729	39.995	39.539	46.72	39.263	35.861	0.001	0.001	1	0.001	0.001	0.001	0.001
TGGT1_210830	RIO1 family protein	8.909	7.3	6.509	7.385	8.168	6.968	6.071	0.001	0.001	0.001	1003	0.001	0.001	0.001
TGGT1_210840	arginyl-tRNA synthetase family protein	19.638	18.046	18.123	17.722	20.26	18.962	20.477	1	0.001	1001	0.001	1002	0.001	2
TGGT1_210950	oocyst wall protein	0.181	0.133	0.138	0.154	0.114	0.185	0.089	0.001	0.001	0.001	0.001	0.001	0.001	1
TGGT1_210960	putative replication factor C subunit 4	21.725	42.645	49.261	42.136	37.452	49.654	34.364	1	1003	1	0.001	2	2	3
TGGT1_210970	hypothetical protein	0.001	0.073	0.001	0.001	0.303	0.001	0.001	0.001	0.001	0.001	0.001	0.001	0.001	0.001
TGGT1_210975	hypothetical protein	27.734	25.815	13.189	33.307	27.925	18.204	24.334	0.001	0.001	0.001	0.001	0.001	0.001	0.001
TGGT1_210980	putative alternative splicing type 3 and	15.589	15.426	12.587	15.065	14.73	11.557	13.529	2	4	2	3	3	6	2
TGGT1_210990	hypothetical protein	0.001	0.029	0.001	0.001	0.001	0.001	0.044	0.001	0.001	0.001	0.001	0.001	0.001	0.001
TGGT1_211000	hypothetical protein	0.427	0.697	0.718	0.375	0.451	0.497	0.466	0.001	0.001	0.001	1	0.001	0.001	0.001
TGGT1_211010	hypothetical protein	44.719	58.74	52.208	38.257	38.603	50.413	47.121	0.001	0.001	0.001	0.001	0.001	0.001	0.001
TGGT1_211015	hypothetical protein	50.76	52.638	64.698	65.493	76.41	53.278	59.43	0.001	0.001	0.001	0.001	0.001	0.001	0.001
TGGT1_211020	RNA recognition motif-containing protein	43.724	56.5	92.042	63.2	69.747	69.196	57.211	0.001	0.001	1	0.001	1	1	1
TGGT1_211030	hypothetical protein	269.875	342.732	350.739	250.326	268.742	328.318	263.083	0.001	0.001	0.001	0.001	0.001	0.001	0.001
TGGT1_211040	Sec61beta family protein	327.029	639.293	707.686	501.907	524.074	708.679	492.856	0.001	0.001	2	0.001	0.001	0.001	0.001
TGGT1_211050	ATPase, AAA family protein	0.049	0.015	0.049	0.029	0.054	0.083	0.025	1190	1	1190	0.001	1190	1190	0.001
TGGT1_211060	hypothetical protein	121.812	172.005	194.836	154.749	151.951	196.046	164.838	0.001	0.001	0.001	0.001	0.001	0.001	0.001
TGGT1_211070	hypothetical protein	77.926	87.552	109.663	96.827	96.292	111.852	103.618	0.001	0.001	0.001	0.001	0.001	0.001	0.001
TGGT1_211080	hypothetical protein	13.094	8.63	4.833	11.273	13.964	7.076	11.888	0.001	0.001	0.001	0.001	0.001	0.001	0.001
TGGT1_211090	aminotransferase, class V superfamily protein	8.89	7.078	7.773	8.864	9.327	7.714	7.704	0.001	1	1	1001	1001	1002	1
TGGT1_211150	hypothetical protein	11.799	8.785	7.261	10.913	10.982	8.87	10.034	0.001	0.001	1	1002	0.001	101	0.001
TGGT1_211220	hypothetical protein	9.909	10.536	11.931	12.445	13.949	12.587	11.566	0.001	0.001	0.001	0.001	0.001	1	0.001
TGGT1_211230	putative eukaryotic initiation factor-2B, alpha subunit	14.143	13.568	18.036	16.612	16.821	17.683	16.801	2002	2003	2003	2002	2002	4004	2002
TGGT1_211240	putative peptidyl-tRNA hydrolase	36.457	45.536	47.554	43.154	36.778	45.502	44.765	0.001	0.001	0.001	0.001	0.001	1	0.001
TGGT1_211250	hypothetical protein	41.229	53.983	44.817	48.781	53.398	52.954	54.821	1001	1001	1001	1002	1001	1001	1001
TGGT1_211260	rhoptry kinase family protein ROP26 (incomplete catalytic triad)	205.468	252.82	288.955	276.984	258.706	270.681	279.614	0.001	0.001	0.001	0.001	0.001	0.001	0.001
TGGT1_211270	sushi domain (scr repeat) domain-containing protein	0.211	0.109	0.25	27.869	0.212	0.118	0.114	100	102	10100	0.001	201	100	1
TGGT1_211280	hypothetical protein	0.505	0.58	0.499	0.437	0.491	0.392	0.462	0.001	1	300	1	0.001	1	0.001
TGGT1_211290	rhoptry protein ROP15	248.102	259.825	264.19	263.167	256.151	244.905	233.365	0.001	0.001	0.001	0.001	0.001	0.001	0.001
TGGT1_211300	putative DUF74 family protein	18.5	20.489	26.06	17.14	19.836	23.077	19.019	0.001	2002	0.001	0.001	1001	0.001	1
TGGT1_211310	hypothetical protein	10.815	6.62	5.017	8.735	8.354	5.95	7.607	1	0.001	100	1	0.001	0.001	0.001
TGGT1_211320	hypothetical protein	0.059	0.253	0.317	0.071	0.149	0.001	0.001	0.001	0.001	0.001	0.001	100	0.001	0.001
TGGT1_211330	methionine aminopeptidase	11.165	9.326	7.715	9.12	7.873	7.108	8.583	3	0.001	1	0.001	1	0.001	0.001
TGGT1_211340	hypothetical protein	16.663	10.726	8.893	14.302	12.912	10.133	13.238	10000	10000	10000	10001	10001	10000	10000
TGGT1_211350	CBS domain-containing protein	10.977	11.255	12.57	12.485	12.24	10.532	10.454	3	2	0.001	1	1	0.001	2
TGGT1_211360	hypothetical protein	0.223	0.348	0.633	0.433	0.737	0.327	0.521	0.001	0.001	0.001	0.001	0.001	0.001	10100
TGGT1_211370	tetratricopeptide repeat-containing protein	0.016	0.012	0.001	0.009	0.01	0.01	0.066	0.001	2002	0.001	0.001	0.001	0.001	0.001
TGGT1_211380	hypothetical protein	0.001	0.001	0.001	0.001	0.001	0.001	0.001	0.001	0.001	0.001	0.001	0.001	0.001	0.001
TGGT1_211385	hypothetical protein	0.001	0.001	0.001	0.001	0.001	0.001	0.001	0.001	0.001	0.001	0.001	0.001	0.001	0.001
TGGT1_211390	hypothetical protein	7.208	8.43	9.2	6.972	7.959	8.545	8.587	2007	2004	2006	2005	2004	2004	2004
TGGT1_211400	DEAD/DEAH box helicase domain-containing protein	4.565	5.168	5.755	3.818	4.506	4.499	3.869	1005	1004	1	2002	2002	0.001	0.001
TGGT1_211410	translation initiation factor sui1 protein	12.574	13.774	13.437	12.491	12.606	12.15	12.5	0.001	0.001	1	2	3	3	2
TGGT1_211420	RNA recognition motif-containing protein	339.903	305.444	291.457	259.895	267.088	299.614	332.428	0.001	0.001	1	0.001	0.001	0.001	1
TGGT1_211430	leucine rich repeat-containing protein	0.135	0.039	0.127	0.094	0.098	0.103	0.001	0.001	0.001	0.001	0.001	0.001	0.001	0.001
TGGT1_211440	hypothetical protein	9.379	7.44	7.012	8.469	8.181	7.303	7.651	0.001	0.001	0.001	1	2	0.001	1
TGGT1_211450	hypothetical protein	8.639	6.413	6.824	7.944	9.002	6.547	6.999	0.001	0.001	1	0.001	0.001	1	2
TGGT1_211460	hypothetical protein	77.702	59.504	40.977	68.913	66.884	48.186	61.025	0.001	0.001	0.001	0.001	0.001	0.001	0.001
TGGT1_211470	Fcf2 pre-rRNA processing protein	13.739	9.689	13.318	7.897	11.689	11.276	7.408	0.001	0.001	0.001	0.001	0.001	0.001	0.001
TGGT1_211480	putative GTP-binding protein engA	4.75	5.953	6.336	5.699	6.316	5.693	6.564	0.001	0.001	2	1	1	1	1
TGGT1_211600	hypothetical protein	13.902	11.091	9.925	14.334	12.6	9.268	11.873	0.001	0.001	0.001	0.001	0.001	1	0.001
TGGT1_211610	hypothetical protein	12.275	10.914	7.08	10.042	11.238	8.856	8.529	0.001	0.001	0.001	0.001	0.001	0.001	0.001
TGGT1_211630	hypothetical protein	202.193	195.742	172.731	178.539	176.862	176.459	168.81	0.001	0.001	0.001	0.001	0.001	0.001	0.001
TGGT1_211640	hypothetical protein	10.069	7.277	5.227	9.707	8.965	6.476	8.023	0.001	0.001	11101	0.001	0.001	0.001	0.001
TGGT1_211650	hypothetical protein	20.966	19.083	22.58	20.903	20.71	22.524	21.337	0.001	0.001	1001	0.001	1	2	0.001
TGGT1_211660	hypothetical protein	6.226	7.102	5.273	8.148	7.721	5.746	5.792	0.001	0.001	0.001	0.001	0.001	0.001	0.001
TGGT1_211670	S1 RNA binding domain-containing protein	37.111	43.166	47.015	39.034	37.958	45.393	35.757	0.001	0.001	0.001	0.001	0.001	0.001	0.001
TGGT1_211675	hypothetical protein	0.728	0.297	0.527	0.65	0.216	0.56	0.206	10000	20000	0.001	0.001	0.001	20000	0.001
TGGT1_211680	protein disulfide isomerase	1373.86	1678.95	1868.06	1400.92	1496.89	1772.72	1610.98	0.001	0.001	0.001	0.001	0.001	0.001	0.001
TGGT1_211690	AAA family protein	16.806	14.918	12.167	15.144	14.707	13.416	11.524	3008	3003	2005	2002	3004	2005	2004
TGGT1_211695	hypothetical protein	5.049	6.661	8.584	7.732	5.814	5.899	5.501	1001	1001	1001	1001	1001	1001	0.001
TGGT1_211700	hypothetical protein	10.354	8.062	7.441	11.145	9.91	9.171	9.456	1001	1002	0.001	1	1	1001	1
TGGT1_211710	TB2/DP1, HVA22 family protein	147.106	133.513	152.271	137.695	153.498	149.097	127.864	0.001	0.001	0.001	0.001	0.001	0.001	0.001
TGGT1_211720	AP2 domain transcription factor AP2IV-5	136.066	81.777	54.776	102.428	101.402	68.349	88.234	0.001	0.001	0.001	0.001	0.001	0.001	0.001
TGGT1_211730	histone lysine methyltransferase SET8	31.219	20.434	12.288	22.223	20.34	14.622	18.414	1001	3003	3005	2002	1001	3003	2002
TGGT1_237820	IMC sub-compartment protein ISP2	31.223	35.598	33.085	41.124	36.954	37.428	45.901	0.001	0.001	0.001	0.001	0.001	0.001	0.001
TGGT1_237830	DNA polymerase I domain-containing protein	7.487	5.131	3.974	6.504	5.881	4.785	5.62	1	0.001	2	0.001	2	1	0.001
TGGT1_237835	hypothetical protein	5.464	2.884	1.959	3.299	2.775	3.64	1.982	0.001	100	0.001	0.001	0.001	0.001	0.001
TGGT1_237840	hypothetical protein	12.502	9.273	7.783	10.284	11.276	9.655	9.945	1	1	100	1	0.001	2	1
TGGT1_237860	protein kinase domain-containing protein	0.457	0.316	0.295	0.532	0.529	0.386	0.361	102	1	10000	300	1	100	1
TGGT1_237870	FYVE zinc finger domain-containing protein	2.891	3.633	3.631	3.472	3.428	4.903	3.566	1002	1007	1002	1005	1002	1002	1003
TGGT1_237880	hypothetical protein	1088.87	1775.48	1532.35	1619.48	1675.33	1853.56	1273.03	0.001	0.001	0.001	0.001	0.001	0.001	0.001
TGGT1_237890	calcium-dependent protein kinase CDPK4	7.966	6.256	4.782	6.034	6.581	5.506	6.295	1001	2003	0.001	1001	1001	1002	2002
TGGT1_237893	hypothetical protein	0.001	0.064	0.974	0.249	0.001	0.001	0.001	0.001	0.001	0.001	0.001	0.001	0.001	0.001
TGGT1_237894	OTU family cysteine protease	0.001	0.001	0.001	0.001	0.001	0.001	0.001	0.001	0.001	0.001	0.001	0.001	0.001	0.001
TGGT1_300980	hypothetical protein	0.001	0.001	0.001	0.001	0.001	0.001	0.001	0.001	0.001	0.001	0.001	0.001	0.001	0.001
TGGT1_300990	Toxoplasma gondii family C protein	0.001	0.001	0.001	0.001	0.001	0.031	0.001	0.001	0.001	0.001	0.001	0.001	0.001	0.001
TGGT1_301000	methyltransferase	0.445	0.642	1.013	0.86	1.173	0.949	0.602	0.001	1001	1001	100	1001	10200	0.001
TGGT1_301010	putative serine/threonine protein phosphatase	20.563	13.944	9.085	16.526	16.208	11.886	17.327	0.001	0.001	0.001	0.001	0.001	0.001	0.001
TGGT1_301120	acetyl-CoA acetyltransferase	12.611	13.338	15.194	17.49	14.104	15.076	14.545	1001	2003	2003	2003	3004	2003	2003
TGGT1_301130	hypothetical protein	15.617	18.623	25.694	17.216	20.66	22.937	21.966	0.001	0.001	0.001	0.001	0.001	0.001	0.001
TGGT1_301140	SAG-related sequence SRS19A	0.387	0.398	0.357	0.355	0.075	0.387	0.742	0.001	0.001	0.001	0.001	0.001	0.001	0.001
TGGT1_301150	SAG-related sequence SRS19B	1.301	0.607	0.927	0.576	0.532	0.551	1.756	0.001	0.001	100	0.001	0.001	0.001	100
TGGT1_301160	SAG-related sequence SRS19C	3.769	3.123	8.705	1.738	1.336	3.241	7.061	0.001	0.001	0.001	100	0.001	0.001	0.001
TGGT1_301170	SAG-related sequence SRS19D	0.65	0.395	1.236	0.001	0.194	0.644	0.513	0.001	0.001	0.001	0.001	0.001	100	0.001
TGGT1_301180	SAG-related sequence SRS19F	27.985	23.166	28.211	16.72	18.361	24.815	33.288	0.001	0.001	0.001	0.001	0.001	0.001	0.001
TGGT1_301190	hypothetical protein	0.001	0.058	0.001	0.001	0.001	0.001	0.001	0.001	0.001	0.001	0.001	0.001	0.001	0.001
TGGT1_301200	hypothetical protein	0.001	0.001	0.001	0.001	0.001	0.001	0.001	0.001	0.001	0.001	0.001	0.001	0.001	0.001
TGGT1_301210	putative NAD(P) transhydrogenase subunit beta	1.478	2.812	0.869	2.221	2.27	2.723	1.151	0.001	0.001	0.001	1	1	0.001	0.001
TGGT1_301216	endonuclease/exonuclease/phosphatase family protein	3.993	8.707	9.386	7.074	6.253	6.376	5.125	1006	1004	1003	1003	1003	1003	1002
TGGT1_301218	hypothetical protein	7.741	7.417	4.298	6.918	7.921	5.646	9.196	0.001	0.001	0.001	0.001	0.001	0.001	0.001
TGGT1_301222	DNA repair protein Rad4 domain-containing protein	5.678	5.625	4.459	5.268	5.625	5.341	5.641	2	1	1001	1	0.001	0.001	0.001
TGGT1_301240	hypothetical protein	0.058	0.176	0.031	0.11	0.163	0.075	0.304	0.001	0.001	0.001	0.001	10000	0.001	101
TGGT1_301250	hypothetical protein	98.313	106.919	92.177	98.437	92.417	89.44	90.524	0.001	0.001	0.001	0.001	0.001	0.001	0.001
TGGT1_301260	hypothetical protein	9.597	4.065	2.033	5.109	5.751	3.119	3.719	0.001	0.001	0.001	0.001	0.001	100	0.001
TGGT1_301270	Tyrosine kinase-like (TKL) protein	16.253	15.439	13.213	15.926	14.939	13.27	14.024	1005	1007	1002	0.001	1	2	0.001
TGGT1_301280	hypothetical protein	1.59	6.298	6.508	2.454	2.144	6.965	5.047	0.001	0.001	0.001	0.001	0.001	0.001	10000
TGGT1_301290	hypothetical protein	13.671	13.946	12.941	14.021	14.867	16.281	14.408	0.001	0.001	0.001	0.001	0.001	0.001	0.001
TGGT1_301300	hypothetical protein	11.498	15.283	11.765	13.194	12.895	12.659	11.901	0.001	0.001	2002	0.001	0.001	0.001	0.001
TGGT1_301310	hypothetical protein	9.273	9.931	9.471	9.683	11.277	8.895	8.671	1	1	1	0.001	0.001	0.001	0.001
TGGT1_301330	hypothetical protein	12.832	9.719	6.646	13.342	11.125	8.672	10.843	0.001	0.001	0.001	0.001	0.001	0.001	0.001
TGGT1_301340	DnaJ domain-containing protein	36.225	40.86	33.445	29.258	28.396	35.663	31.189	0.001	0.001	0.001	1	0.001	0.001	0.001
TGGT1_301350	SNARE associated protein	2.977	1.915	2.173	3.701	3.095	2.347	2.376	1	1001	1	3	1	1	0.001
TGGT1_301355	hypothetical protein	9.585	10.255	11.376	12.275	11.045	11.821	11.21	0.001	0.001	0.001	0.001	0.001	0.001	0.001
TGGT1_301360	hypothetical protein	0.001	0.018	0.044	0.047	0.001	0.043	0.001	0.001	0.001	0.001	0.001	0.001	0.001	0.001
TGGT1_301370	DHHC zinc finger domain-containing protein	0.214	0.085	0.001	0.001	0.001	0.001	0.001	0.001	100	0.001	0.001	0.001	0.001	0.001
TGGT1_301380	elongation factor Tu GTP binding domain-containing protein	9.809	9.688	9.932	9.435	11.048	9.634	10.567	2102	1103	1101	1102	1102	1101	1103
TGGT1_301390	putative ribosome biogenesis protein BOP1	25.708	28.082	24.565	23.477	23.6	24.546	23.848	1	2	2	1	1	3	0.001
TGGT1_301400	hypothetical protein	50.796	31.095	9.304	35.123	30.554	15.016	27.63	10000	10000	0.001	10000	10001	10000	10000
TGGT1_301410	hypothetical protein	13.92	14.926	13.165	16.381	15.412	13.689	14.38	0.001	2	1	0.001	0.001	0.001	0.001
TGGT1_301415	hypothetical protein	0.131	0.053	0.349	0.001	0.246	0.057	0.181	0.001	0.001	0.001	0.001	0.001	0.001	0.001
TGGT1_301420	hypothetical protein	73.045	87.842	90.775	74.149	90.518	77.8	74.466	0.001	0.001	1002	1003	1001	1	0.001
TGGT1_301430	putative septum formation protein maf	18.343	18.555	20.086	18.336	18.852	18.574	18.975	0.001	0.001	0.001	2	0.001	0.001	1
TGGT1_301440	calcium-dependent protein kinase CDPK1	145.544	125.265	109.93	148.092	127.545	114.611	123.892	0.001	0.001	1001	0.001	0.001	1	0.001
TGGT1_301450	FG-GAP repeat-containing protein	12.87	9.197	8.362	12.464	11.485	9.199	9.954	1	2	3	3	2	2	1
TGGT1_301460	hypothetical protein	5.331	5.196	3.544	5.512	5.258	4.988	5.326	1	1	0.001	0.001	0.001	10001	11001
TGGT1_301470	hypothetical protein	0.181	0.312	0.442	0.359	0.341	0.392	0.25	0.001	0.001	0.001	0.001	0.001	0.001	0.001
TGGT1_317705	enoyl-CoA hydratase/isomerase family protein	0.321	0.939	1.295	0.848	1.976	1.251	0.721	0.001	0.001	0.001	0.001	0.001	0.001	0.001
TGGT1_317720	putative eukaryotic translation initiation factor 3 subunit 7	96.414	85.574	75.713	77.582	84.983	78.271	80.411	4004	6006	4004	6007	5006	6006	5006
TGGT1_317830	hypothetical protein	0.001	0.001	0.001	0.001	0.001	0.001	0.001	0.001	0.001	0.001	0.001	0.001	0.001	0.001
TGGT1_318130B	Toxoplasma gondii family E protein	0.296	0.135	0.098	0.066	0.07	0.144	0.204	0.001	0.001	0.001	0.001	0.001	0.001	0.001
TGGT1_318140	SART-1 family protein	23.228	17.683	14.91	16.335	19.457	15.355	16.577	0.001	1	0.001	0.001	2003	0.001	1
TGGT1_318150	transporter, major facilitator family protein	43.949	35.65	37.05	43.168	42.907	42.44	43.301	0.001	0.001	0.001	0.001	0.001	0.001	0.001
TGGT1_318160	MSP (Major sperm protein) domain-containing protein	230.608	237.79	259.186	225.123	238.78	281.693	250.506	0.001	0.001	0.001	0.001	0.001	0.001	0.001
TGGT1_318170	hypothetical protein	19.787	22.915	25.176	21.61	21.83	24.492	24.972	0.001	0.001	0.001	0.001	0.001	0.001	0.001
TGGT1_318180	hypothetical protein	0.001	0.001	0.001	0.001	0.001	0.001	0.001	0.001	0.001	0.001	0.001	0.001	0.001	0.001
TGGT1_318190	phosphoglycerate mutase family protein	6.053	4.501	3.808	4.857	5.302	4.831	4.715	1001	1001	100	1004	0.001	1001	0.001
TGGT1_318210	hypothetical protein	15.478	9.45	9.349	11.99	12.501	11.349	10.54	0.001	0.001	0.001	0.001	0.001	0.001	0.001
TGGT1_318220	hypothetical protein	0.059	0.106	0.079	0.223	0.112	0.039	0.082	0.001	0.001	0.001	0.001	0.001	0.001	0.001
TGGT1_318230	phosphoglycerate kinase PGKI	287.437	389.187	364.359	354.97	375.164	415.338	320.046	0.001	4005	4005	4005	4005	1002	2003
TGGT1_318240	Tubulin-tyrosine ligase family protein	0.099	0.07	0.115	0.053	0.109	0.091	0.046	0.001	0.001	0.001	10000	100	100	0.001
TGGT1_318260	transcription initiation factor TFIID subunit TAF5	7.412	6.831	6.975	7.975	8.686	7.542	8.49	0.001	2	1	1	1	1	1
TGGT1_318275	peptidyl-prolyl cis-trans isomerase, FKBP-type domain-containing protein	1.517	2.179	2.779	2.058	2.239	2.199	2.173	1001	1001	0.001	1	1001	1003	0.001
TGGT1_318290	hypothetical protein	7.019	9.416	9.856	9.348	7.876	10.041	9.48	1002	1003	1005	1003	1005	3006	1002
TGGT1_318300	hypothetical protein	42.862	39.616	27.038	39.728	39.475	36.682	38.68	301	0.001	0.001	0.001	1	0.001	0.001
TGGT1_318310	transketolase	44.904	46.431	51.415	45.08	48.828	51.434	46.646	2002	2002	2002	2004	2002	3004	2003
TGGT1_318320	ATP-dependent Clp endopeptidase, proteolytic subunit ClpP domain-containing protein	9.174	8.859	9.647	10.062	8.898	9.112	11.172	0.001	0.001	0.001	0.001	0.001	0.001	0.001
TGGT1_318330	histone lysine acetyltransferase MYST-A	4.958	4.273	4.062	6.08	6.092	5.381	5.976	2002	2006	2003	2003	2003	2003	2004
TGGT1_318340	hypothetical protein	19.805	25.893	26.583	25	28.622	23.601	22.962	0.001	0.001	0.001	0.001	0.001	0.001	0.001
TGGT1_318350	Pumilio-family RNA binding repeat-containing protein	19.197	13.902	8.941	18.081	16.168	12.277	16.985	1001	1001	0.001	0.001	0.001	1001	1001
TGGT1_318360	hypothetical protein	23.095	33.736	51.974	39.107	43.535	38.627	40.065	0.001	0.001	0.001	0.001	0.001	0.001	0.001
TGGT1_318370	hypothetical protein	20.474	17.498	16.762	19.486	21.36	21.153	18.737	0.001	0.001	0.001	0.001	0.001	0.001	0.001
TGGT1_318380	hypothetical protein	48.798	54.414	58.402	71.799	66.916	63.008	63.081	0.001	0.001	0.001	0.001	0.001	0.001	0.001
TGGT1_318390	hypothetical protein	31.368	26.405	16.828	36.071	32.708	24.332	26.115	0.001	0.001	0.001	0.001	0.001	0.001	0.001
TGGT1_318400	hypothetical protein	18.039	14.515	14.467	15.938	16.332	17.22	16.153	2003	2003	2003	2004	2003	2003	2002
TGGT1_318410	putative TCP-1 chaperonin	55.638	71.661	88.352	67.112	72.555	82.056	71.377	2002	2003	2003	2003	2002	2005	2003
TGGT1_318420	putative 30S ribosomal protein S16	12.123	22.451	20.819	21.135	19.824	21.425	20.675	0.001	0.001	0.001	0.001	0.001	0.001	0.001
TGGT1_318430	malate dehydrogenase MDH	95.567	92.19	109.865	96.311	108.229	118.616	119.198	0.001	0.001	0.001	0.001	1	1	0.001
TGGT1_318440	helicase associated domain (ha2) protein	33.474	23.38	15.798	27.75	25.573	20.818	24.734	1001	0.001	1002	4009	1003	1002	1004
TGGT1_318450	zinc finger, C3HC4 type (RING finger) domain-containing protein	7.511	19.86	29.539	15.291	14.347	25.537	16.331	0.001	0.001	0.001	0.001	0.001	0.001	0.001
TGGT1_318460	P-type ATPase of unknown pump specificity (type V) protein	17.018	12.218	11.905	15.14	15.419	13.189	15.668	0.001	1	0.001	0.001	0.001	0.001	0.001
TGGT1_318470	AP2 domain transcription factor AP2IV-4	35.483	21.958	13.436	31.344	27.038	18.31	20.735	0.001	0.001	0.001	0.001	0.001	0.001	0.001
TGGT1_318480	SWI2/SNF2-containing protein RAD5	9.533	6.746	5.426	8.728	8.424	6.392	6.968	1	0.001	100	0.001	1002	0.001	0.001
TGGT1_318490	hypothetical protein	10.84	11.565	12.677	6.407	10.18	11.494	13.248	0.001	1	0.001	0.001	0.001	0.001	0.001
TGGT1_318500	cpw-wpc domain-containing protein	0.594	0.932	1.013	0.536	0.879	0.556	0.63	0.001	0.001	0.001	0.001	0.001	0.001	0.001
TGGT1_318510	putative N-ethylmaleimide-sensitive fusion protein	24.406	25.783	27.725	25.236	23.709	25.842	24.18	1001	4005	2003	1002	2004	3005	2002
TGGT1_318525	hypothetical protein	14.174	9.888	7.425	13.573	13.351	9.672	8.361	12001	12302	12001	12001	0.001	500	12402
TGGT1_318540	calcium binding egf domain-containing protein	0.001	0.019	0.001	0.001	0.001	0.001	0.001	0.001	0.001	0.001	0.001	0.001	0.001	0.001
TGGT1_318550	hypothetical protein	19.704	24.823	23.623	19.621	21.81	22.177	21.773	1002	1001	1001	1001	1001	1001	1001
TGGT1_318560	ATPase/histidine kinase/DNA gyrase B/HSP90 domain-containing protein	5.401	7.11	4.575	6.614	6.021	4.545	6.806	0.001	0.001	0.001	0.001	0.001	3	0.001
TGGT1_318570	SFT2 family protein	33.08	29.815	28.976	38.238	36.794	32.927	33.756	0.001	0.001	0.001	0.001	0.001	0.001	0.001
TGGT1_318575	hypothetical protein	41.488	60.458	75.6	60.387	58.055	71.011	58.304	0.001	0.001	0.001	0.001	0.001	0.001	0.001
TGGT1_318580	glucosephosphate-mutase GPM2	18.081	17.87	21.76	20.8	19.623	22.125	20.375	0.001	1	0.001	0.001	1	1	1
TGGT1_318590	MRP family domain-containing protein	11.294	15.007	15.66	12.683	13.455	13.112	11.36	1001	1001	1001	1001	1002	1004	1001
TGGT1_318600	DNA /pantothenate metabolism flavoprotein	15.548	17.504	15.809	16.788	13.406	17.87	17.015	1001	1001	1001	1001	1002	1001	1001
TGGT1_318610	AP2 domain transcription factor AP2IV-3	2.977	1.258	0.516	1.679	1.792	1.432	1.717	0.001	100	100	0.001	0.001	1	100
TGGT1_318620	RNA-directed RNA polymerase	11.586	9.394	8.197	10.623	11.252	9.281	10.056	1001	0.001	0.001	0.001	1004	1001	0.001
TGGT1_318632	hypothetical protein	14.973	7.6	1.085	8.925	5.452	3.692	4.579	0.001	0.001	0.001	0.001	0.001	0.001	0.001
TGGT1_318640	hypothetical protein	5.02	5.687	5.644	5.816	5.855	4.848	5.681	0.001	1001	1001	1001	1001	1001	1001
TGGT1_318650	transhydrogenase	65.847	79.915	78.659	78.472	77.337	71.949	70.072	0.001	0.001	0.001	0.001	0.001	0.001	0.001
TGGT1_318660	putative PP2C	104.254	138.081	162.97	119.813	117.306	140.649	127.967	100	100	100	100	100	100	100
TGGT1_318675	3'5'-cyclic nucleotide phosphodiesterase domain-containing protein	0.177	0.148	0.182	0.176	0.162	0.115	0.097	0.001	101	0.001	0.001	0.001	0.001	0.001
TGGT1_318690	RNA recognition motif-containing protein	9.611	6.014	6.211	6.73	6.422	5.093	6.085	0.001	0.001	0.001	0.001	0.001	0.001	0.001
TGGT1_318700	putative eukaryotic initiation factor-6	40.754	41.9	42.562	54.946	56.159	46.968	49.156	1001	1003	1001	1001	1002	2003	1001
TGGT1_318710	ATP-binding cassette sub-family F member 1	24.233	18.609	14.521	18.495	17.523	17.603	18.256	3017	5021	3022	5022	4018	3018	3018
TGGT1_318720	pyridoxal phosphate enzyme, YggS family protein	12.437	10.137	11.216	9.307	10.95	10.495	8.713	0.001	1	0.001	0.001	1	0.001	0.001
TGGT1_318730	glycosyl transferase	34.967	36.641	36.257	33.676	38.144	39.42	40.472	1002	1001	2002	1002	2002	1001	1001
TGGT1_318738	hypothetical protein	0.001	0.063	0.001	0.124	0.001	0.001	0.144	0.001	0.001	0.001	0.001	0.001	0.001	0.001
TGGT1_318742	hypothetical protein	1.482	1.645	2.051	1.839	1.075	1.879	1.754	0.001	0.001	0.001	0.001	0.001	0.001	0.001
TGGT1_318750	deoxyribose-phosphate aldolase	9.698	10.256	11.39	10.029	15.303	14.44	15.629	0.001	0.001	0.001	0.001	0.001	0.001	0.001
TGGT1_318760	hypothetical protein	10.349	10.13	11.878	12.885	12.915	12.314	14.15	0.001	0.001	0.001	0.001	1	0.001	0.001
TGGT1_318770	aurora kinase(incomplete catalytic triad)	14.284	8.12	4.834	9.264	8.752	6.983	8.771	2	2003	2	2	3	101	0.001
TGGT1_319090	IgA-specific serine endopeptidase	3.288	4.448	4.709	5.119	5.856	5.06	5.135	100	1	0.001	0.001	0.001	0.001	0.001
TGGT1_319300	hypothetical protein	19.483	12.126	13.812	15.965	16.012	14.401	17.81	0.001	0.001	0.001	1	1	0.001	1
TGGT1_319308	hypothetical protein	1.573	1.513	1.239	1.685	1.615	1.162	1.634	5006	6011	3003	4105	4005	3003	5006
TGGT1_319312	hypothetical protein	2.071	1.408	0.574	1.147	1.143	1.079	0.997	0.001	2	0.001	103	0.001	10001	101
TGGT1_319320	hypothetical protein	25.64	15.921	10.753	19.24	17.564	14.775	18.255	0.001	0.001	0.001	0.001	0.001	0.001	0.001
TGGT1_319340	hypothetical protein	292.871	223.211	203.282	250.315	239.449	217.287	240.488	1001	2002	2002	2002	1001	2002	1001
TGGT1_319350	SAG-related sequence SRS17B	133.186	148.008	142.512	143.111	144.226	175.568	167.165	1001	1001	1001	1001	1001	1001	1001
TGGT1_319360	SAG-related sequence SRS17A	0.686	2.241	2.37	2.834	1.776	1.528	2.46	10000	0.001	0.001	0.001	0.001	0.001	0.001
TGGT1_319370	hypothetical protein	7.4	4.843	4.176	5.584	5.408	4.214	5.861	0.001	1	100	2	1	0.001	0.001
TGGT1_319380	hypothetical protein	0.787	0.672	0.21	0.813	0.587	0.516	0.497	0.001	102	0.001	0.001	101	0.001	2
TGGT1_319390	hypothetical protein	0.013	0.001	0.001	0.015	0.024	0.001	0.001	0.001	0.001	0.001	1	0.001	0.001	0.001
TGGT1_319500	hypothetical protein	10.926	9.486	9.184	13.796	11.277	8.274	11.631	2003	2004	1003	1002	1002	1003	3005
TGGT1_319510	hypothetical protein	20.892	27.717	35.032	31.758	27.748	33.441	35.232	0.001	0.001	0.001	0.001	0.001	0.001	0.001
TGGT1_319520	hypothetical protein	0.142	0.068	0.104	0.102	0.11	0.137	0.089	0.001	0.001	1	0.001	0.001	0.001	0.001
TGGT1_319530	splicing factor SF2	40.912	40.398	35.587	40.272	40.462	35.804	44.99	0.001	1	1003	0.001	1	1	1
TGGT1_319540	hypothetical protein	7.113	5.153	4.814	6.592	6.016	4.119	6.464	0.001	0.001	0.001	0.001	0.001	1	0.001
TGGT1_319550	putative membrane protein C17G8.08c	66.174	68.595	85.501	72.508	70.63	82.788	79.376	0.001	1	1	0.001	0.001	0.001	0.001
TGGT1_319560	microneme protein MIC3	2299.07	3222.25	3781.77	2667.85	2905.58	3393.71	3107.98	0.001	0.001	0.001	0.001	0.001	0.001	0.001
TGGT1_319570	WD domain, G-beta repeat-containing protein	19.679	22.049	27.669	21.342	23.801	22.855	23.616	0.001	1	0.001	1	0.001	1	1
TGGT1_319580	hypothetical protein	7.06	5.966	5.678	6.201	6.771	5.929	6.48	1002	1001	1001	1001	1005	1005	1006
TGGT1_319590	hypothetical protein	4.977	4.331	3.606	4.384	4.584	4.52	4.197	2	0.001	1	1	1	0.001	1
TGGT1_319600	putative alpha-tubulin N-acetyltransferase	13.647	16.001	15.545	14.527	14.074	12.388	14.146	0.001	0.001	0.001	0.001	0.001	0.001	0.001
TGGT1_319610	eIF2 kinase IF2K-D (incomplete catalytic triad)	10.334	5.883	4.353	8.171	7.47	4.878	6.432	2002	2002	2004	2002	2002	2002	2003
TGGT1_319620	hypothetical protein	4.67	4.006	2.873	5.023	4.249	4.026	4.194	0.001	0.001	1	0.001	0.001	0.001	0.001
TGGT1_319630	hypothetical protein	0.174	0.132	0.232	0.104	0.328	0.17	0.001	0.001	0.001	0.001	0.001	0.001	100	0.001
TGGT1_319640	hypothetical protein	50.329	46.754	26.278	51.24	45.548	35.53	45.311	1001	0.001	0.001	1001	1001	0.001	0.001
TGGT1_319650	3' exoribonuclease family, domain 1 domain-containing protein	6.847	7.303	9.478	8.4	8.439	9.933	11.097	0.001	0.001	1	1	1	1	0.001
TGGT1_319658	CBF/Mak21 family protein	14.786	13.628	16.74	11.946	14.681	12.319	12.632	0.001	0.001	0.001	0.001	0.001	0.001	0.001
TGGT1_319662	putative histone lysine methyltransferase, SET	5.897	5.654	5.885	6.85	7.301	7.18	6.98	0.001	0.001	0.001	0.001	0.001	1101	0.001
TGGT1_319670	hypothetical protein	15.784	23.092	23.078	18.419	14.764	22.048	16.705	3	0.001	0.001	0.001	0.001	0.001	0.001
TGGT1_319680	hypothetical protein	0.001	0.001	0.001	0.001	0.001	0.001	0.001	0.001	0.001	0.001	0.001	0.001	0.001	0.001
TGGT1_319690	hypothetical protein	12.207	15.116	16.995	12.467	8.963	14.758	16.21	0.001	0.001	0.001	0.001	100	0.001	0.001
TGGT1_319695	hypothetical protein	24.877	24.264	20.697	23.114	21.553	23.966	15.945	0.001	0.001	0.001	0.001	0.001	0.001	0.001
TGGT1_319700	NEK kinase	0.033	0.026	0.087	0.194	0.109	0.296	0.195	0.001	0.001	0.001	0.001	0.001	1	0.001
TGGT1_319710	kinesin motor domain-containing protein	16.443	15.634	17.697	16.716	18.383	17.164	17.658	0.001	0.001	1	1001	0.001	0.001	0.001
TGGT1_319720	hypothetical protein	7.605	7.11	6.554	7.255	8.531	7.606	6.782	0.001	0.001	1	0.001	0.001	0.001	0.001
TGGT1_319730	YOU2 family C2C2 zinc finger protein	19.801	27.096	33.036	25.684	24.729	27.454	27.16	0.001	0.001	2	0.001	0.001	0.001	0.001
TGGT1_319740	transporter, major facilitator family protein	20.001	15.252	12.848	15.013	15.859	16.711	16.596	0.001	0.001	0.001	0.001	0.001	0.001	0.001
TGGT1_319850	splicing factor U2AF family SnRNP auxilary factor large subunit, RRM domain-containing protein	90.438	94.593	98.033	91.512	88.527	97.748	90.787	0.001	0.001	0.001	0.001	0.001	0.001	0.001
TGGT1_319860	DNA polymerase family B protein	15.766	10.301	7.94	11.462	10.704	9.295	9.753	3003	4006	2103	3005	3003	3004	2002
TGGT1_319870	ubiquitin-conjugating enzyme subfamily protein	208.283	265.816	341.35	257.086	272.305	297.253	261.018	2	4	2	2	2	2	2
TGGT1_319880	MORN repeat-containing protein	6.665	5.944	5.675	6.473	6.328	5.771	6.095	2002	2006	2002	2003	2004	2002	2002
TGGT1_319890	hypothetical protein	0.282	0.867	0.564	0.784	0.236	0.993	0.845	0.001	0.001	0.001	0.001	0.001	100	0.001
TGGT1_319900	hypothetical protein	18.789	15.102	14.005	17.402	17.371	13.23	13.958	0.001	100	1	0.001	2003	1002	0.001
TGGT1_319910	WD domain, G-beta repeat-containing protein	8.068	11.798	11.119	9.273	12.879	10.306	11.461	2003	3003	2003	2003	2002	2002	2003
TGGT1_319920	2-oxo acid dehydrogenases acyltransferase (catalytic domain) domain-containing protein	60.238	83.014	95.924	74.662	84.65	83.583	76.972	1	0.001	2	2	1	0.001	1
TGGT1_319930	hypothetical protein	11.119	11.41	11.039	12.595	11.795	11.437	11.822	3	2	0.001	3	3	2	1
TGGT1_319935	hypothetical protein	10.653	20.859	19.127	11.242	17.1	21.036	14.449	0.001	0.001	0.001	0.001	0.001	0.001	0.001
TGGT1_319940	hypothetical protein	5.178	5.866	5.073	5.326	5.79	5.55	5.044	1001	1002	1002	1001	1002	1001	1001
TGGT1_319950	putative rRNA-processing protein FCF1	11.227	12.21	12.111	9.857	11.603	10.929	11.713	0.001	1	1	0.001	1	1	0.001
TGGT1_319960	hypothetical protein	10.108	9.458	10.689	8.682	14.537	12.345	12.451	0.001	0.001	0.001	0.001	0.001	0.001	0.001
TGGT1_319970	subtilisin SUB10	0.012	0.014	0.001	0.007	0.052	0.001	0.001	0.001	2	0.001	0.001	2	0.001	0.001
TGGT1_319980	hypothetical protein	0.001	0.001	0.001	0.001	0.001	0.001	0.001	0.001	0.001	0.001	0.001	0.001	0.001	0.001
TGGT1_319988	hypothetical protein	0.001	0.019	0.001	0.001	0.001	0.001	0.001	0.001	0.001	0.001	0.001	0.001	0.001	0.001
TGGT1_319992	hypothetical protein	0.104	0.081	0.129	0.212	0.056	0.077	0.051	0.001	100	0.001	2	0.001	0.001	0.001
TGGT1_320000	SCY kinase (incomplete catalytic triad)	6.331	5.158	5.48	6.673	6.318	5.856	5.241	2002	2002	1001	1002	1001	1001	1001
TGGT1_320005	hypothetical protein	11.629	21.612	28.386	23.204	20.655	21.749	17.344	2	1	0.001	2	1	2	1
TGGT1_320010	hypothetical protein	9.362	8.58	6.63	11.596	10.103	8.608	8.745	1103	1103	1101	1102	3104	1101	1103
TGGT1_320015	hypothetical protein	6.135	7.55	9.425	6.286	7.323	9.309	10.202	0.001	0.001	0.001	0.001	1	0.001	0.001
TGGT1_320020	transporter, major facilitator family protein	219.486	139.759	124.222	190.124	187.285	155.191	201.909	0.001	0.001	0.001	0.001	0.001	0.001	0.001
TGGT1_320030	hypothetical protein	60.006	56.199	48.648	59.44	57.069	51.194	59.455	0.001	0.001	0.001	0.001	0.001	0.001	0.001
TGGT1_320040	CHORD protein	24.188	34.096	35.293	22.562	25.456	32.434	27.211	1002	1001	1001	1001	1001	1001	1001
TGGT1_320050	ribosomal protein RPL5	2465.82	2509.15	2567.95	2113.38	2176.15	2465.22	2209.35	0.001	0.001	0.001	0.001	0.001	0.001	0.001
TGGT1_320060	DnaJ domain-containing protein	14.917	13.87	15.567	14.559	14.356	15.093	14.299	0.001	0.001	0.001	0.001	0.001	0.001	0.001
TGGT1_320070	CDK-activating kinase assembly factor MAT1 protein	25.327	27.852	26.134	26.546	27.595	27.667	29.548	1002	1003	1002	1002	1002	1001	1002
TGGT1_320080	hypothetical protein	38	25.641	10.803	32.223	27.748	17.487	24.205	0.001	0.001	0.001	0.001	1	0.001	0.001
TGGT1_320090	hypothetical protein	0.573	0.562	0.117	0.672	0.089	0.305	0.69	0.001	0.001	0.001	0.001	0.001	0.001	0.001
TGGT1_320100	RNA recognition motif-containing protein	35.535	32.633	12.314	43.819	44.587	28.426	22.795	0.001	0.001	0.001	0.001	0.001	100	0.001
TGGT1_320105	hypothetical protein	4.231	11.664	0.184	14.278	15.727	5.205	1.302	0.001	0.001	0.001	0.001	0.001	0.001	0.001
TGGT1_320110	proliferating cell nuclear antigen PCNA2	29.49	22.455	26.158	24.495	26.589	29.574	26.906	0.001	1	0.001	0.001	0.001	0.001	0.001
TGGT1_320120	diadenosine tetraphosphatase family protein	25.099	36.553	35.689	38.068	32.925	37.449	31.351	0.001	0.001	0.001	0.001	0.001	2	0.001
TGGT1_320130	hypothetical protein	11.044	12.12	12.358	11.939	11.239	11.755	9.76	1	1	2	1	0.001	0.001	2
TGGT1_320135	hypothetical protein	1.49	9.851	7.16	5.554	3.415	6.399	4.388	0.001	0.001	0.001	0.001	0.001	0.001	0.001
TGGT1_320140	putative ubiquinol-cytochrome c reductase hinge protein	194.461	235.134	303.726	211.294	238.747	268.752	235.965	1	1	1	1	1	1	1
TGGT1_320150	elongation factor Tu GTP binding domain-containing protein	1.186	0.845	0.816	1	1.398	0.814	0.794	2002	1001	0.001	0.001	2003	2102	1
TGGT1_320160A	hypothetical protein	10.807	6.673	4.834	7.917	8.387	6.139	7.567	0.001	0.001	100	0.001	0.001	0.001	0.001
TGGT1_320160B	hypothetical protein	7.144	6.202	8.645	7.509	6.745	8.56	10.007	0.001	0.001	0.001	0.001	0.001	0.001	0.001
TGGT1_320170	SAG-related sequence SRS16E	1.47	1.21	1.346	1.313	0.846	0.757	0.762	0.001	0.001	0.001	0.001	0.001	0.001	0.001
TGGT1_320180	SAG-related sequence SRS16C	31.789	26.805	28.28	28.891	16.482	11.403	30.696	0.001	0.001	0.001	0.001	0.001	0.001	0.001
TGGT1_320190	SAG-related sequence SRS16B	0.817	0.588	0.201	1.549	0.911	0.157	0.627	0.001	0.001	0.001	0.001	0.001	0.001	0.001
TGGT1_320200	SAG-related sequence SRS16A	6.992	9.774	8.219	10.246	8.855	8.181	11.138	0.001	0.001	0.001	0.001	0.001	0.001	0.001
TGGT1_320210	WD domain, G-beta repeat domain containing protein	38.067	33.911	42.433	41.367	41.305	40.483	39.283	1002	1002	1001	1002	1002	1001	1002
TGGT1_320220	putative ubiquinol cytochrome c oxidoreductase	145.509	128.294	150.665	130.458	152.421	146.671	139.04	1	1	0.001	1	1	1	1
TGGT1_320230	SAG-related sequence SRS15C	8.106	10.146	11.036	14.052	13.306	11.318	8.136	0.001	0.001	0.001	0.001	0.001	0.001	0.001
TGGT1_320240	SAG-related sequence SRS15B	0.001	0.038	0.001	0.001	0.039	0.001	0.001	0.001	0.001	0.001	0.001	0.001	0.001	0.001
TGGT1_320250	SAG-related sequence SRS15A	0.369	0.149	0.245	0.622	0.231	0.599	0.34	0.001	0.001	100	0.001	0.001	0.001	0.001
TGGT1_320260	hypothetical protein	10.194	7.67	7.508	11.85	9.277	9.324	9.099	4004	4006	4005	5005	4004	4004	4004
TGGT1_320270	hypothetical protein	0.001	0.001	0.001	0.033	0.001	0.001	0.001	0.001	0.001	0.001	0.001	0.001	0.001	0.001
TGGT1_320280	hypothetical protein	0.001	0.001	0.001	0.001	0.001	0.001	0.001	0.001	0.001	0.001	0.001	0.001	0.001	0.001
TGGT1_320290	hypothetical protein	0.001	0.001	0.053	0.048	0.001	0.068	0.001	0.001	0.001	0.001	0.001	0.001	0.001	0.001
TGGT1_320300	putative SWI2/SNF2 Brahma	17.676	17.048	14.277	15.733	16.596	15.075	14.44	4	1003	1005	1002	2	2	1004
TGGT1_320410	hypothetical protein	6.465	21.788	24.302	11.636	11.455	18.211	15.395	0.001	0.001	0.001	0.001	100	0.001	0.001
TGGT1_320430	putative cell-cycle-control protein (translation regulation)	17.524	16.286	11.942	13.266	13.074	12.853	12.498	0.001	3	2	0.001	1	2	0.001
TGGT1_320440A	hypothetical protein	4.824	3.152	1.079	3.502	3.159	2.127	3.575	0.001	0.001	0.001	0.001	0.001	0.001	0.001
TGGT1_320440B	hypothetical protein	8.835	7.247	6.113	8.3	8.59	6.9	7.804	0.001	1	1	1	0.001	0.001	1
TGGT1_320450	ribosome biogenesis regulatory protein (rrs1) protein	55.342	55.022	58.22	48.498	48.963	63.884	55.694	1	3	3	4	2	4	1
TGGT1_320460	ABC transporter transmembrane region domain-containing protein	5.598	3.144	1.898	4.661	3.709	3.176	2.902	0.001	1	2	1	2	0.001	0.001
TGGT1_320465	hypothetical protein	20.016	24.182	23.702	17.134	23.648	26.802	22.317	0.001	0.001	0.001	0.001	0.001	0.001	0.001
TGGT1_320470	hypothetical protein	17.055	17.065	17.734	19.303	17.532	21.136	17.1	0.001	0.001	0.001	0.001	0.001	0.001	0.001
TGGT1_320480	Rab11b	27.337	28.031	33.379	31.215	33.563	33.07	33.181	0.001	0.001	0.001	0.001	0.001	0.001	0.001
TGGT1_320490	N-acyl-phosphatidylethanolamine-hydrolyzing phospholipase D family protein	63.153	81.706	57.38	93.154	78.84	66.207	63.266	0.001	0.001	0.001	0.001	0.001	1	0.001
TGGT1_320500	patched family protein	0.011	0.022	0.044	0.001	0.03	0.001	0.045	0.001	0.001	0.001	0.001	0.001	0.001	0.001
TGGT1_320515	hypothetical protein	49.145	45.44	38.947	46.57	44.465	40.878	45.084	0.001	1001	0.001	1002	0.001	0.001	0.001
TGGT1_320525	hypothetical protein	11.694	11.806	9.728	10.748	12.3	11.627	11.521	0.001	0.001	1	0.001	0.001	0.001	0.001
TGGT1_320530A	hypothetical protein	8.219	12.161	12.336	11.938	8.961	14.856	11.642	1	1	1	1	1	1091	1
TGGT1_320530B	hypothetical protein	9.959	14.076	14.85	12.366	12.059	10.911	14.452	0.001	0.001	0.001	0.001	0.001	0.001	0.001
TGGT1_320540	hypothetical protein	0.057	0.001	0.42	0.068	0.288	0.001	0.079	0.001	0.001	0.001	0.001	0.001	0.001	0.001
TGGT1_320550	hypothetical protein	11.305	7.998	6.912	9.312	9.062	7.936	8.862	3	3	102	3	2	102	2
TGGT1_320560	p25-alpha family protein	0.001	0.101	0.001	0.001	0.836	0.001	0.001	0.001	0.001	0.001	0.001	0.001	0.001	0.001
TGGT1_320570	putative elongation factor Tu	114.208	127.827	151.36	122.32	121.836	135.551	122.501	1001	1001	1002	1002	1001	2002	1001
TGGT1_320580	hypothetical protein	3.993	6.311	9.405	6.002	6.349	6.969	6.319	0.001	0.001	0.001	0.001	0.001	0.001	1
TGGT1_320588	glycosyl hydrolases family 35 protein	6.266	3.781	2.554	4.592	4.027	3.535	4.361	0.001	0.001	3	1	0.001	0.001	1002
TGGT1_320592	hypothetical protein	4.326	3.71	4.348	4.262	4.233	3.804	3.67	0.001	2	0.001	0.001	0.001	2	2
TGGT1_320600	cold-shock DNA-binding domain-containing protein	370.858	442.671	406.959	400.434	423.356	441.933	397.269	0.001	1001	1001	2002	0.001	1	0.001
TGGT1_320610	hypothetical protein	12.086	11.427	13.414	12.179	14.915	13.463	12.872	0.001	0.001	2	0.001	0.001	0.001	0.001
TGGT1_320620	queuine tRNA ribosyl transferase	5.265	4.887	4.892	5.684	7.521	4.766	4.689	100	100	100	100	100	102	101
TGGT1_320630	phosphotransferase enzyme family protein	64.886	88.074	101.843	84.529	84.562	94.989	93.435	1001	1001	1001	1001	1001	1001	3003
TGGT1_320640	peptidylprolyl isomerase domain-containing protein	16.966	20.229	20.153	19.974	17.935	21.973	15.632	2	2	0.001	0.001	1	1	0.001
TGGT1_320650	ankyrin repeat-containing protein	6.601	5.415	6.876	7.421	7.098	5.573	6.691	2	4	3	4	1004	1	1004
TGGT1_320660	hypothetical protein	0.998	1.075	2.544	1.027	0.854	1.239	2.608	0.001	0.001	0.001	0.001	0.001	0.001	1
TGGT1_320670	putative vacuolar protein sorting 16	14.498	14.171	13.575	12.769	14.701	14.137	11.565	1003	1005	1002	1001	1002	1001	1002
TGGT1_320680	AP2 domain transcription factor AP2IV-2	2.552	2.164	2.185	2.519	3.922	3.425	3.091	0.001	0.001	100	0.001	0.001	1	0.001
TGGT1_320690	putative gamma-soluble NSF attachment protein	21.433	23.555	29.076	22.797	24.551	28.992	23.554	0.001	0.001	0.001	0.001	0.001	0.001	0.001
TGGT1_320700	AP2 domain transcription factor AP2IV-1	20.737	17.392	21.997	16.6	17.642	21.73	21.857	0.001	0.001	0.001	0.001	0.001	0.001	0.001
TGGT1_320710	hypothetical protein	0.001	0.001	0.001	0.001	0.001	0.001	0.001	0.001	0.001	0.001	0.001	0.001	0.001	0.001
TGGT1_320715	hypothetical protein	0.001	0.001	0.001	0.001	0.001	0.001	0.001	0.001	0.001	0.001	0.001	0.001	0.001	0.001
TGGT1_320720	hypothetical protein	18.297	23.663	29.598	23.917	21.588	27.415	20.768	1001	1001	1001	2002	1001	1001	0.001
TGGT1_320730	putative homoserine O-acetyltransferase	0.051	0.062	0.153	0.091	0.16	0.216	0.001	0.001	0.001	101	0.001	0.001	0.001	0.001
TGGT1_320740	hypothetical protein	79.118	4.123	132.489	3.298	2.539	5.59	127.826	0.001	0.001	1001	0.001	1	1	0.001
TGGT1_320750	hypothetical protein	15.423	10.87	10.405	12.412	11.634	12.126	13.696	0.001	0.001	0.001	0.001	0.001	0.001	0.001
TGGT1_320760	hypothetical protein	10.622	9.964	10.172	13.022	9.841	10.949	8.746	0.001	0.001	0.001	1	1	0.001	0.001
TGGT1_320770	Toxoplasma gondii family B protein	0.001	0.001	0.001	0.001	0.001	0.001	0.001	0.001	0.001	0.001	0.001	0.001	0.001	0.001
TGGT1_320780	hypothetical protein	0.001	0.001	0.001	0.001	0.001	0.001	0.131	0.001	0.001	0.001	0.001	0.001	0.001	0.001
TGGT1_356120	putative kelch repeat protein	1.961	2.964	3.093	3.319	2.867	3.64	3.176	0.001	0.001	0.001	0.001	0.001	0.001	0.001
TGGT1_410450	hypothetical protein	11.276	5.954	1.813	5.682	7.173	4.336	5.149	0.001	0.001	100	0.001	0.001	0.001	1
TGGT1_410460	tRNA-Ser	0.001	0.001	0.001	0.001	0.001	0.001	0.001	0.001	0.001	0.001	0.001	0.001	0.001	0.001
TGGT1_410470	tRNA-Tyr	8.945	15.016	22.692	8.624	10.161	31.01	18.846	0.001	0.001	0.001	0.001	0.001	0.001	0.001
TGGT1_212740	aromatic amino acid hydrolase AAH2	0.001	0.001	0.001	0.107	0.001	0.001	0.001	0.001	0.001	0.001	0.001	0.001	0.001	0.001
TGGT1_212760	hypothetical protein	14.515	10.309	11.295	8.741	11.876	14.417	13.53	0.001	0.001	0.001	0.001	0.001	0.001	0.001
TGGT1_212770	hypothetical protein	176.25	136.915	113.177	155.491	144.893	120.128	132.33	0.001	1001	3003	1	0.001	2	0.001
TGGT1_212775	hypothetical protein	0.293	0.048	0.001	0.001	0.001	0.001	0.001	0.001	0.001	0.001	0.001	0.001	0.001	0.001
TGGT1_212780	hypothetical protein	32.387	19.565	11.664	22.05	20.622	14.776	17.78	0.001	1002	0.001	0.001	0.001	0.001	0.001
TGGT1_212800	hypothetical protein	35.595	30.321	31.971	31.986	34.907	32.179	33.738	0.001	0.001	0.001	0.001	0.001	0.001	0.001
TGGT1_212810	hypothetical protein	0.264	0.184	0.201	0.264	0.402	0.23	0.135	100	10100	1	200	10000	0.001	0.001
TGGT1_212820	ubiquitin family protein	19.319	15.633	17.032	16.031	16.646	15.999	17.196	1001	2004	2002	1001	1003	1001	1001
TGGT1_212840	HIT zinc finger protein	10.645	12.354	11.542	10.978	12.535	9.495	9.36	8	6	8	1	8	10	3
TGGT1_212850	hypothetical protein	30.072	31.847	30.872	31.84	31.239	36.967	36.26	0.001	0.001	0.001	0.001	0.001	0.001	1
TGGT1_212860	hypothetical protein	29.751	38.276	29.406	21.611	23.195	28.672	29.214	0.001	0.001	0.001	0.001	0.001	0.001	0.001
TGGT1_212880	surface antigen repeat-containing protein	26.3	10.165	7.674	13.675	13.322	8.939	11.783	1003	1001	1	1004	1002	2002	0.001
TGGT1_212900	hypothetical protein	43.54	38.208	26.692	50.014	44.566	31.542	38.011	0.001	0.001	0.001	0.001	0.001	0.001	0.001
TGGT1_212910	rhomboid protease ROM3	0.181	0.343	0.312	0.304	0.001	0.664	0.283	0.001	1	0.001	0.001	0.001	0.001	0.001
TGGT1_212920	hypothetical protein	24.052	37.591	38.502	36.223	39.323	50.423	41.564	0.001	0.001	0.001	0.001	0.001	0.001	0.001
TGGT1_212930	NifU family domain-containing protein	19.957	22.178	25.028	19.499	20.6	23.374	23.369	3003	3003	2002	3003	3004	2002	3003
TGGT1_212937	hypothetical protein	0.001	0.001	0.23	0.001	0.001	0.001	0.001	0.001	0.001	0.001	0.001	0.001	0.001	0.001
TGGT1_212940	hypothetical protein	5.024	4.315	4.539	4.341	4.791	4.231	4.587	1001	1003	1	1001	1001	1002	0.001
TGGT1_212950	putative ADP-ribosylation factor family protein 2	45.168	50.787	38.687	37.685	35.854	44.301	42.407	1	1	0.001	0.001	0.001	2	1
TGGT1_212955	hypothetical protein	13.758	15.443	13.971	14.242	16.381	14.93	15.912	0.001	0.001	0.001	0.001	0.001	0.001	0.001
TGGT1_212960A	hypothetical protein	12.582	14.671	14.022	15.597	17.087	17.359	15.621	0.001	0.001	0.001	0.001	0.001	0.001	0.001
TGGT1_212960B	hypothetical protein	14.72	10.997	12.903	11.663	11.496	12.256	13.886	0.001	0.001	0.001	0.001	1001	1001	0.001
TGGT1_212970	protein kinase (incomplete catalytic triad)	0.914	1.014	1.59	1.055	0.932	0.9	1.106	0.001	2	2	101	100	0.001	0.001
TGGT1_212980	hypothetical protein	242.45	231.079	265.843	248.39	253.055	254.597	264.026	0.001	0.001	0.001	0.001	0.001	0.001	100
TGGT1_212990	hypothetical protein	8.919	9.432	10.692	11.363	11.032	8.991	8.81	2	0.001	1001	0.001	2	2	1
TGGT1_213000	putative replication factor C, subunit 5	14.152	11.368	15.515	12.284	14.868	13.775	13.392	2010	2012	1010	2007	2006	2006	2011
TGGT1_213010	hypothetical protein	15.34	17.048	18.282	16.382	17.773	17.001	18.291	1003	1002	1003	1001	1002	1003	1001
TGGT1_213020	hypothetical protein	3.465	3.01	2.272	3.692	3.601	2.615	3.717	1002	1001	1102	1001	1001	1002	101
TGGT1_213030	hypothetical protein	116.586	102.084	122.633	107.676	110.668	123.869	117.802	0.001	0.001	0.001	0.001	0.001	0.001	0.001
TGGT1_213040	hypothetical protein	17.353	13.892	11.576	17.448	14.253	13.462	13.526	1	1	1	1	0.001	1	1
TGGT1_213050	hypothetical protein	350.423	415.991	398.674	404.316	382.112	389.394	397.363	0.001	0.001	0.001	0.001	0.001	0.001	0.001
TGGT1_213060	WD domain, G-beta repeat-containing protein	11.732	7.778	7.558	10.559	9.266	7.11	8.242	2	1	2	1	2	1	2
TGGT1_213065	hypothetical protein	19.058	18.071	15.309	18.857	15.483	21.115	18.779	0.001	0.001	0.001	0.001	0.001	0.001	0.001
TGGT1_213067	hypothetical protein	41.747	28.095	21.538	24.685	26.124	27.015	28.179	0.001	0.001	0.001	0.001	0.001	0.001	0.001
TGGT1_213069	hypothetical protein	21.854	19.099	28.093	16.186	18.156	23.746	28.262	0.001	0.001	0.001	0.001	0.001	0.001	0.001
TGGT1_213072	Sec1 family protein	12.877	13.86	14.148	13.23	14.095	14.784	14.725	1002	1003	2005	1004	1004	1006	1009
TGGT1_213100	hypothetical protein	7.374	6.277	6.15	8.756	9.704	6.795	7.257	0.001	1	1	0.001	0.001	0.001	0.001
TGGT1_213115	hypothetical protein	8.212	7.961	8.598	7.951	5.837	7.576	7.706	0.001	0.001	0.001	0.001	0.001	0.001	0.001
TGGT1_213240	hypothetical protein	19.119	18.119	17.952	19.034	19.654	16.77	22.098	0.001	0.001	0.001	0.001	0.001	0.001	0.001
TGGT1_213255	hypothetical protein	0.747	0.503	0.457	0.786	0.614	0.443	0.735	1	2002	1	13206	203	10001	1
TGGT1_213280	SAG-related sequence SRS25	281.157	460.642	506.903	382.691	343.617	436.939	375.186	0.001	0.001	0.001	0.001	0.001	0.001	0.001
TGGT1_213290	hypothetical protein	0.001	0.105	0.001	0.154	0.108	0.168	0.179	0.001	0.001	0.001	0.001	0.001	0.001	100
TGGT1_213300	hypothetical protein	5.667	3.749	3.224	4.45	4.783	3.465	4.105	0.001	0.001	1	0.001	101	0.001	0.001
TGGT1_213310	hypothetical protein	11.878	8.989	8.305	11.647	11.067	8.922	11.682	1	0.001	0.001	0.001	1	1	0.001
TGGT1_213325	TBC domain-containing protein	7.537	5.451	4.707	7.099	6.58	5.569	5.78	1002	1001	1002	1002	1001	1102	101
TGGT1_213340	GMC oxidoreductase	0.225	0.232	0.113	0.464	0.098	0.383	0.228	0.001	0.001	0.001	1002	0.001	0.001	0.001
TGGT1_213350	ribosomal protein RPS15	920.916	1848.95	2115.16	1359.41	1440.84	1895.05	1534.88	0.001	0.001	0.001	0.001	0.001	0.001	0.001
TGGT1_213360	leucine rich repeat-containing protein	0.001	0.001	0.037	0.001	0.001	0.001	0.001	0.001	0.001	0.001	0.001	0.001	0.001	0.001
TGGT1_213370	formin FRM3	14.999	8.386	7.213	12.83	11.83	8.197	11.159	0.001	0.001	0.001	0.001	0.001	0.001	0.001
TGGT1_213380	hypothetical protein	14.707	6.652	3.059	8.903	6.625	4.446	7.364	0.001	0.001	0.001	0.001	0.001	0.001	100
TGGT1_213388	hypothetical protein	16.819	12.964	8.015	14.241	13.041	10.471	13.894	0.001	0.001	0.001	0.001	0.001	0.001	0.001
TGGT1_213392	surface antigen repeat-containing protein	25.307	18.128	14.976	21.852	21.052	18.44	19.773	3103	4104	2103	2103	2103	4107	3103
TGGT1_213400	zinc finger (CCCH type) motif-containing protein	11.846	10.795	10.651	13.401	12.603	10.915	11.758	0.001	0.001	2	0.001	0.001	0.001	0.001
TGGT1_213410	putative small nuclear ribonucleoprotein f (snrnp-f)	38.052	41.928	46.187	38.519	36.631	44.741	42.945	0.001	0.001	0.001	0.001	0.001	0.001	0.001
TGGT1_213415	hypothetical protein	6.269	9.029	11.269	6.538	11.66	6.704	5.975	0.001	0.001	0.001	0.001	0.001	0.001	0.001
TGGT1_213420	RAP domain-containing protein	5.453	5.805	4.806	8.298	4.506	3.684	4.422	0.001	1002	0.001	2	0.001	0.001	4
TGGT1_213430	hypothetical protein	0.001	0.02	0.001	0.001	0.001	0.001	0.001	0.001	0.001	0.001	0.001	0.001	0.001	0.001
TGGT1_213445	hypothetical protein	14.431	18.006	14.005	19.304	17.737	15.933	7.084	1	0.001	0.001	1	2002	1	1
TGGT1_213460	hypothetical protein	0.176	1.746	0.017	2.875	2.823	1.203	0.064	1	1001	0.001	1002	1003	1001	0.001
TGGT1_213480	hypothetical protein	0.032	2.086	0.035	2.634	2.36	1.594	0.073	0.001	2003	0.001	2002	2004	0.001	0.001
TGGT1_213490	hypothetical protein	12.411	18.278	17.606	13.867	13.817	15.441	14.496	2	5	5	3	5	5	4
TGGT1_213520	peptidase M20D, amidohydrolase	10.853	10.333	8.218	11.093	10.61	10.895	11.031	0.001	1001	0.001	1003	0.001	0.001	1002
TGGT1_213530	hypothetical protein	0.001	0.01	0.03	0.001	0.01	0.039	0.011	0.001	0.001	0.001	0.001	0.001	0.001	0.001
TGGT1_213550	DHHC zinc finger domain-containing protein	17.074	13.382	13.705	16.619	15.173	11.891	13.924	3004	2004	2002	2002	3003	2004	2002
TGGT1_213560	hypothetical protein	0.417	0.175	0.448	0.401	0.604	0.417	1.219	0.001	100	0.001	0.001	0.001	0.001	0.001
TGGT1_213570	hypothetical protein	84.661	94.635	121.658	95.328	101.897	114.399	108.929	1001	1001	1001	1001	1001	1001	1001
TGGT1_213580	hypothetical protein	1474.45	2864.3	2796.86	1767.09	1980.88	2649	2269.72	0.001	0.001	0.001	0.001	0.001	0.001	0.001
TGGT1_213590	hypothetical protein	101.563	120.498	134.866	119.054	100.686	125.197	129.884	0.001	0.001	0.001	0.001	0.001	0.001	0.001
TGGT1_213600	hypothetical protein	10.055	11.288	13.772	11.617	12.681	13.443	10.878	1003	1001	1001	1001	1001	2003	1001
TGGT1_213610	hypothetical protein	78.39	53.988	39.407	64.945	62.551	46.172	58.102	0.001	0.001	0.001	0.001	0.001	1	0.001
TGGT1_213620	ABC1 family protein	25.924	19.811	16.367	16.427	16.527	17.833	40.107	0.001	0.001	0.001	0.001	0.001	0.001	0.001
TGGT1_213635	hypothetical protein	0.16	0.173	0.096	0.324	0.141	0.146	2.371	0.001	200	0.001	2	0.001	0.001	0.001
TGGT1_213650	ATP-binding domain 1 family protein	28.604	30.166	29.511	29.334	31.533	33.492	35.524	0.001	0.001	0.001	0.001	0.001	0.001	0.001
TGGT1_213660	zinc finger (CCCH type) motif-containing protein	131.155	82.528	38.876	104.142	95.115	67.573	91.797	0.001	0.001	0.001	0.001	0.001	0.001	0.001
TGGT1_213670	hypothetical protein	19.668	18.635	17.728	18.903	19.694	20.247	20.209	1002	1004	2005	1005	1003	1002	1002
TGGT1_213680	MmgE/PrpD family protein	3.183	4.337	3.541	4.077	3.989	3.566	4.163	1002	1003	0.001	0.001	1001	1	2
TGGT1_213690	ring box protein 1 family protein	15.602	19.36	26.226	20.979	16.982	22.819	26.774	0.001	0.001	0.001	0.001	0.001	0.001	0.001
TGGT1_213700	hypothetical protein	0.596	1.899	0.567	2.367	2.514	2.363	0.687	0.001	0.001	0.001	0.001	0.001	0.001	0.001
TGGT1_213710	WD domain, G-beta repeat-containing protein	29.034	19.452	14.28	23.561	22.213	19.361	19.723	0.001	0.001	1	0.001	1	0.001	0.001
TGGT1_213720	hypothetical protein	0.368	0.523	0.459	0.163	0.399	0.598	0.456	0.001	0.001	1	0.001	0.001	0.001	0.001
TGGT1_213730	lanthionine synthetase C family protein	74.058	92.754	112.893	92.057	90.773	109.273	101.415	0.001	0.001	0.001	0.001	0.001	0.001	0.001
TGGT1_213740	hypothetical protein	8.482	8.504	8.575	9.429	8.99	9.469	8.817	0.001	1003	0.001	1	1	0.001	1002
TGGT1_213746	hypothetical protein	12.42	13.028	12.104	13.8	11.103	11.465	14.293	1001	1001	1002	1001	1001	1001	1001
TGGT1_213748	hypothetical protein	11.962	6.264	3.129	8.331	6.302	7.706	6.645	0.001	0.001	0.001	0.001	0.001	0.001	0.001
TGGT1_213752	herpesviridae ul52/ul70 dna primase	8.858	7.04	7.038	7.59	8.586	8.588	7.856	0.001	0.001	0.001	0.001	0.001	0.001	0.001
TGGT1_213760	hypothetical protein	0.095	0.035	0.103	0.056	0.316	0.123	0.001	0.001	0.001	0.001	0.001	0.001	0.001	0.001
TGGT1_213770	putative Superkiller viralicidic activity 2 family 2	11.216	10.342	8.743	9.954	11.138	9.335	8.737	1002	1004	1003	1001	1001	1001	1007
TGGT1_213780	radical SAM domain-containing protein	1.469	2.672	2.382	2.082	2.666	1.931	2.349	1001	2	102	1	3	0.001	1
TGGT1_213790	hypothetical protein	7.683	6.793	8.059	8.657	8.805	6.907	7.721	3005	3006	2004	3004	2004	3006	3007
TGGT1_213800	putative protein phosphatase 2b regulatory subunit	122.726	109.241	147.664	127.531	119.13	132.398	128.999	0.001	0.001	2	0.001	2	2	0.001
TGGT1_213810	iron-sulfur cluster protein ISCA	20.074	19.726	19.638	22.371	19.983	22.028	23.989	0.001	0.001	0.001	0.001	0.001	0.001	0.001
TGGT1_213820	hypothetical protein	37.982	37.151	41.831	18.899	25.02	36.958	37.436	0.001	0.001	0.001	0.001	0.001	0.001	0.001
TGGT1_213830	putative Ufm1-conjugating enzyme 1	74.03	120.52	136.036	93.722	102.768	136.244	110.022	0.001	0.001	0.001	0.001	0.001	1001	0.001
TGGT1_213840	hypothetical protein	0.001	0.001	0.001	0.001	0.001	0.001	0.001	0.001	0.001	0.001	0.001	0.001	0.001	0.001
TGGT1_213850	MORN repeat-containing protein	0.024	0.103	0.225	0.331	0.182	0.094	0.017	0.001	0.001	0.001	2002	0.001	0.001	0.001
TGGT1_213860	hypothetical protein	0.001	0.015	0.001	0.001	0.001	0.001	0.001	0.001	0.001	0.001	0.001	0.001	0.001	0.001
TGGT1_213870	UBA/TS-N domain-containing protein	15.072	11.952	11.389	15.416	14.516	11.891	13.975	2002	2003	1002	2002	1004	2002	2003
TGGT1_213880	hypothetical protein	24.013	14.746	11.21	13.194	14.22	13.517	12.921	0.001	0.001	0.001	0.001	0.001	0.001	0.001
TGGT1_213885	hypothetical protein	4.045	2.193	1.964	2.383	3.604	1.609	2.621	0.001	0.001	0.001	1	0.001	0.001	100
TGGT1_213890	Myb family DNA-binding domain-containing protein	8.778	6.488	5.618	7.675	7.637	6.992	6.754	1103	1102	1101	1101	1102	1103	1102
TGGT1_213900	regulator of chromosome condensation RCC1	34.918	28.496	24.068	30.284	30.158	26.274	27.093	0.001	0.001	1	0.001	0.001	1	0.001
TGGT1_213910	hypothetical protein	22.667	16.75	20.835	21.038	23.314	22.395	24.131	0.001	0.001	0.001	0.001	0.001	0.001	0.001
TGGT1_213920	hypothetical protein	22.608	21.848	20.467	20.232	21.801	18.713	19.933	2	3	1003	4	2	2	4
TGGT1_213930	3' exoribonuclease family, domain 1 domain-containing protein	5.511	5.461	6.892	5.484	6.443	6.889	7.259	3	1	1	0.001	1	3	2
TGGT1_213940	CHCH domain-containing protein	877.786	1061.69	1196.42	980.116	936.22	1106.2	914.976	0.001	0.001	0.001	0.001	0.001	0.001	0.001
TGGT1_213950	hypothetical protein	28.891	24.865	27.911	28.926	26.732	29.377	31.568	0.001	0.001	0.001	0.001	0.001	0.001	0.001
TGGT1_213960	hypothetical protein	29.384	14.479	12.719	16.498	12.913	15.826	22.636	0.001	0.001	0.001	0.001	0.001	0.001	0.001
TGGT1_213970	putative ribosomal RNA small subunit methyltransferase B	12.816	19.232	18.81	17.366	14.339	20.077	15.634	1001	1001	2002	1001	1001	1001	1001
TGGT1_220080	Toxoplasma gondii family C protein	0.001	0.001	0.001	0.001	0.001	0.001	0.001	0.001	0.001	0.001	0.001	0.001	0.001	0.001
TGGT1_220090	hypothetical protein	23.911	31.173	40.153	30.177	34.921	35.506	34.239	0.001	0.001	0.001	0.001	0.001	0.001	0.001
TGGT1_220100	phosphoribosylpyrophosphate synthetase	61.761	53.677	67.049	56.202	61.893	59.477	55.26	0.001	1	0.001	1001	0.001	1	0.001
TGGT1_220110	hypothetical protein	3.799	3.525	2.563	4.674	4.284	3.538	3.389	0.001	0.001	0.001	1	1	1	1
TGGT1_220120	hypothetical protein	16.179	13.934	18.971	11.472	12.568	16.953	17.451	0.001	0.001	0.001	0.001	1	0.001	0.001
TGGT1_220125	hypothetical protein	5.248	4.455	5.944	6.08	6.068	5.617	5.639	0.001	0.001	0.001	0.001	0.001	0.001	0.001
TGGT1_220128	hypothetical protein	6.198	2.416	2.137	4.777	3.662	2.749	5.092	0.001	0.001	0.001	0.001	0.001	0.001	0.001
TGGT1_220132	hypothetical protein	5.083	2.322	1.649	3.679	3.047	2.39	2.859	0.001	0.001	0.001	0.001	0.001	0.001	100
TGGT1_220140	EF hand domain-containing protein	8.019	8.115	11.668	8.762	8.935	11.155	10.921	0.001	0.001	0.001	0.001	0.001	0.001	0.001
TGGT1_220145	hypothetical protein	0.001	0.126	0.001	0.124	0.001	0.001	0.144	0.001	1	0.001	0.001	0.001	0.001	0.001
TGGT1_220150	putative 50S ribosomal protein L16	12.59	11.744	17.007	10.547	12.551	13.141	13.079	0.001	0.001	0.001	0.001	0.001	0.001	1
TGGT1_220160	WD domain-containing protein	7.942	8.55	5.859	8.039	9.248	6.417	7.198	2	2	2	3	4	3	5
TGGT1_220170	hypothetical protein	6.813	10.826	8.134	8.832	7.607	8.224	8.04	0.001	0.001	0.001	0.001	0.001	0.001	0.001
TGGT1_220175	hypothetical protein	4.648	5.32	5.583	5.351	4.508	5.488	6.4	0.001	0.001	0.001	0.001	0.001	0.001	0.001
TGGT1_220180	hypothetical protein	1.704	1.64	0.946	0.676	3.209	1.661	1.178	0.001	0.001	0.001	0.001	0.001	0.001	0.001
TGGT1_220190	hypothetical protein	4.165	5.076	6.101	6.539	5.051	4.767	5.977	1	0.001	0.001	2	0.001	1	1
TGGT1_220200	hypothetical protein	18.814	17.14	16.159	17.689	19.479	17.622	18.245	0.001	0.001	0.001	0.001	0.001	0.001	0.001
TGGT1_220208	hypothetical protein	4.714	3.571	3.054	4.083	3.896	4.189	3.183	0.001	6	1	0.001	0.001	2	1
TGGT1_220212	pseudouridine synthase	6.05	5.659	5.909	5.217	4.953	6.301	5.417	0.001	1001	0.001	0.001	1	0.001	0.001
TGGT1_220230A	leucine rich repeat-containing protein	6.508	4.892	4.952	5.867	5.577	4.75	5.568	2	0.001	0.001	0.001	0.001	1	0.001
TGGT1_220230B	leucine rich repeat-containing protein	12.226	11.376	14.132	15.888	12.239	11.55	13.709	0.001	0.001	0.001	0.001	1	0.001	0.001
TGGT1_220240	hypothetical protein	324.589	333.351	273.464	365.307	342.184	292.535	309.001	0.001	0.001	0.001	0.001	0.001	0.001	0.001
TGGT1_220250	Nucleotide-sensitive chloride conductance regulator (ICln) protein	54.949	59.974	66.428	49.226	59.915	77.923	64.897	2002	2002	2002	2002	2002	2002	2002
TGGT1_220260	hypothetical protein	16.334	16.723	17.097	15.457	18.452	18.659	15.065	0.001	0.001	0.001	0.001	0.001	0.001	0.001
TGGT1_220270	alveolin domain containing intermediate filament IMC6	420.362	382.876	402.814	447.415	432.479	380.851	433.549	0.001	0.001	0.001	0.001	0.001	0.001	0.001
TGGT1_220280	mucin family glycoprotein	0.124	0.105	0.247	0.318	0.062	0.08	0.257	0.001	10000	0.001	0.001	0.001	0.001	0.001
TGGT1_220290	hypothetical protein	1.752	2.038	2.108	1.806	2.071	2.442	2.33	0.001	1	102	100	100	10001	102
TGGT1_220300	ribosomal protein L15 protein	9.531	7.426	6.583	7.414	7.59	7.372	7.258	0.001	0.001	2	0.001	1	0.001	0.001
TGGT1_220310	hypothetical protein	9.224	4.485	5.426	7.873	10.23	6.496	6.802	0.001	0.001	0.001	0.001	0.001	0.001	0.001
TGGT1_220320	BSD domain-containing protein	9.383	8.679	11.649	10.84	9.678	11.412	10.459	0.001	1	2	0.001	0.001	0.001	1
TGGT1_220330	hypothetical protein	33.221	24.102	36.475	35.354	36.633	31.954	29.186	0.001	0.001	0.001	0.001	0.001	0.001	0.001
TGGT1_220340	hypothetical protein	0.036	0.03	0.016	0.077	0.05	0.026	0.008	0.001	0.001	0.001	0.001	0.001	0.001	0.001
TGGT1_220350	tRNA ligases class II (D, K and N) domain-containing protein	27.762	22.167	23.55	25.003	25.341	25.341	25.429	0.001	0.001	0.001	1	0.001	0.001	0.001
TGGT1_220360	FAD binding domain-containing protein	9.477	9.008	9.074	10.85	10.363	9.28	9.896	3003	3004	3003	4004	3004	3005	4006
TGGT1_220370	hypothetical protein	25.296	17.81	15.275	21.727	21.926	16.17	20.223	0.001	0.001	0.001	0.001	0.001	0.001	0.001
TGGT1_220380	hypothetical protein	26.297	37.635	34.615	38.435	35.008	32.925	33.359	0.001	0.001	0.001	0.001	0.001	0.001	0.001
TGGT1_220390	hypothetical protein	19.114	20.519	22.166	24.856	25.489	23.747	27.048	0.001	0.001	2	0.001	0.001	0.001	0.001
TGGT1_220400	actin depolymerizing factor ADF	1075.66	1564.4	1575.43	1227.77	1297.14	1658.01	1408.22	0.001	0.001	0.001	0.001	0.001	0.001	0.001
TGGT1_220420	3'5'-cyclic nucleotide phosphodiesterase domain-containing protein	1.39	1.149	0.846	0.785	0.705	0.843	0.687	2002	3103	1001	0.001	3003	0.001	1001
TGGT1_220430	hypothetical protein	11.494	9.075	11.11	13.37	12.289	11.28	11.894	0.001	0.001	0.001	0.001	0.001	0.001	0.001
TGGT1_220440	cyclin-dependent kinase regulatory subunit protein	15.641	11.381	10.298	15.442	16.177	11.378	15.085	0.001	0.001	0.001	0.001	0.001	0.001	0.001
TGGT1_220450	ribonuclease HI protein	20.929	12.984	13.395	12.849	14.193	14.155	17.606	0.001	0.001	0.001	0.001	0.001	0.001	0.001
TGGT1_220460	SNF7 family protein	0.113	0.161	0.203	0.132	0.638	0.021	0.314	0.001	0.001	0.001	0.001	0.001	0.001	0.001
TGGT1_220470	hypothetical protein	27.109	28.105	19.468	29.119	27.319	24.406	27.512	0.001	0.001	0.001	0.001	0.001	0.001	0.001
TGGT1_220480	hypothetical protein	10.947	8.352	8.134	9.742	8.825	9.614	10.076	0.001	0.001	1	0.001	1	0.001	0.001
TGGT1_220490	putative pre-rRNA-processing protein PNO1	17.45	17.992	19.712	15.442	21.5	21.096	17.701	0.001	0.001	0.001	0.001	0.001	0.001	0.001
TGGT1_220500	UBX domain-containing protein	46.506	50.232	46.762	50.267	49.043	46.903	49.734	1	0.001	1	1	1	1	1
TGGT1_220510	hypothetical protein	23.979	23.454	16.86	22.603	21.629	20.45	18.81	0.001	0.001	0.001	0.001	0.001	0.001	0.001
TGGT1_220520	hypothetical protein	24.629	11.076	3.337	14.711	12.167	6.877	10.275	0.001	0.001	100	0.001	0.001	0.001	0.001
TGGT1_220530	AP2 domain transcription factor AP2V-1	20.934	16.594	14.011	21.699	20.981	17.373	20.386	0.001	0.001	1	0.001	0.001	0.001	0.001
TGGT1_220540	hypothetical protein	7.568	8.753	12.166	12.377	10.367	7.464	10.235	0.001	0.001	0.001	0.001	1001	0.001	0.001
TGGT1_220560	hypothetical protein	0.651	0.727	0.308	0.5	0.29	0.491	0.508	1001	1001	0.001	100	0.001	1001	100
TGGT1_220570	hypothetical protein	15.166	17.138	18.723	18.093	19.682	16.586	17.851	1	1	0.001	1	2	0.001	0.001
TGGT1_220580	hypothetical protein	18.789	12.431	7.7	14.373	12.34	10.992	16.487	0.001	0.001	0.001	0.001	0.001	0.001	0.001
TGGT1_220585	hypothetical protein	0.423	0.452	0.928	0.625	0.629	0.641	0.465	0.001	0.001	0.001	100	10000	0.001	1
TGGT1_220600	hypothetical protein	37.568	67.545	60.393	44.21	47.083	48.17	46.076	1	2	1	1	1	1	1
TGGT1_220610	protein phosphatase 2C domain-containing protein	26.095	26.006	28.223	26.256	29.946	28.051	24.597	1001	1001	1001	1001	1001	1002	1001
TGGT1_220630	hypothetical protein	89.705	55.173	35.128	70.009	64.167	41.177	60.387	0.001	0.001	0.001	0.001	0.001	0.001	0.001
TGGT1_283450	Toxoplasma gondii family B protein	0.001	0.001	0.001	0.068	0.001	0.001	0.001	0.001	0.001	0.001	0.001	0.001	0.001	0.001
TGGT1_283460	SAG-related sequence SRS21	0.001	0.162	0.001	0.001	0.001	0.001	0.001	0.001	0.001	0.001	0.001	0.001	0.001	0.001
TGGT1_283470	Kazal-type serine protease inhibitor domain-containing protein	0.001	0.001	0.001	0.001	0.001	0.001	0.001	0.001	0.001	0.001	0.001	0.001	0.001	0.001
TGGT1_283480	putative cell-cycle-associated protein kinase DYRK2	0.001	0.001	0.001	0.001	0.001	0.001	0.001	0.001	0.001	0.001	0.001	0.001	0.001	0.001
TGGT1_283490	putative Alpha-amylase AMY3	0.001	0.001	0.001	0.001	0.001	0.001	0.001	0.001	0.001	0.001	0.001	0.001	0.001	0.001
TGGT1_283495	hypothetical protein	0.001	0.001	0.001	0.001	0.001	0.001	0.001	0.001	0.001	0.001	0.001	0.001	0.001	0.001
TGGT1_283500	tetratricopeptide repeat-containing protein	0.001	0.001	0.001	0.001	0.001	0.001	0.001	0.001	0.001	0.001	0.001	0.001	0.001	0.001
TGGT1_283510	hypothetical protein	73.821	84.856	76.991	80.721	78.18	73.416	82.893	1001	1001	1001	1001	1001	1001	1002
TGGT1_283520	hypothetical protein	33.049	21.129	16.78	28.464	26.842	19.758	23.597	0.001	0.001	0.001	0.001	0.001	0.001	0.001
TGGT1_283530	small rab-related GTPase	4.713	4.001	4.3	4.035	4.21	3.048	3.242	0.001	0.001	0.001	0.001	1	0.001	0.001
TGGT1_283540	hypothetical protein	148.083	194.059	227.604	210.715	186.001	221.948	189.529	0.001	0.001	0.001	0.001	0.001	0.001	0.001
TGGT1_283550	hypothetical protein	23.13	12.235	7.765	17.102	14.466	9.063	12.565	0.001	0.001	100	0.001	0.001	100	0.001
TGGT1_283570	hypothetical protein	17.415	4.039	0.203	4.549	3.261	2.185	2.007	0.001	0.001	0.001	0.001	0.001	0.001	0.001
TGGT1_283580	DnaJ domain-containing protein	18.999	17.74	19.091	20.547	18.433	19.002	18.43	0.001	0.001	0.001	0.001	0.001	0.001	0.001
TGGT1_283585	hypothetical protein	39.26	40.241	39.697	34.177	41.713	39.404	32.812	0.001	0.001	0.001	0.001	0.001	0.001	0.001
TGGT1_283590A	NLI interacting factor family phosphatase	9.662	9.057	9.308	10.344	8.894	7.745	8.8	0.001	0.001	0.001	0.001	0.001	2	0.001
TGGT1_283590B	NLI interacting factor family phosphatase	12.614	10.917	9.892	11.992	11.55	10.269	12.203	1001	1001	1001	1001	1001	1001	1001
TGGT1_283698	hypothetical protein	7.31	0.901	0.092	1.15	0.39	0.538	1.573	0.001	0.001	10000	0.001	0.001	0.001	0.001
TGGT1_283702	FATC domain-containing protein	6.365	2.394	1.615	3.748	3.136	1.97	3.267	3005	3004	4106	13108	3004	3105	4106
TGGT1_283710	longevity-assurance protein (LAG1) domain-containing protein	48.523	41.063	60.114	48.634	53.404	56.962	55.039	1002	1002	1001	1002	1002	0.001	1001
TGGT1_283720	phosphotyrosyl phosphate activator (ptpa) protein	7.685	5.812	5.101	5.365	6.213	5.534	5.881	2	0.001	1	2	1	1	3
TGGT1_283730	endomembrane protein 70 subfamily protein	12.647	8.484	10.779	12.414	11.843	10.802	13.056	1008	1008	1008	1012	1004	1009	1010
TGGT1_283740	RNA recognition motif-containing protein	17.222	16.508	19.663	16.822	15.667	15.887	16.574	1	1	0.001	1	0.001	1	1
TGGT1_283760	hypothetical protein	8.943	7.697	7.245	8.869	8.926	8.359	8.769	0.001	0.001	0.001	0.001	0.001	1	0.001
TGGT1_283765	B9 domain-containing protein	0.93	1.643	2.949	1.515	1.858	1.765	0.998	0.001	0.001	0.001	0.001	0.001	0.001	0.001
TGGT1_283770	hypothetical protein	0.001	1.809	1.199	2.144	1.478	0.54	2.046	0.001	0.001	0.001	0.001	0.001	0.001	0.001
TGGT1_283780	glucose-6-phosphate isomerase GPI	64.044	86.842	82.895	94.816	96.28	88.087	75.282	2002	0.001	1003	2	2003	1005	2005
TGGT1_283790	putative protein kinase	107.018	65.514	38.755	101.5	98.366	60.971	84.792	0.001	0.001	0.001	0.001	0.001	0.001	0.001
TGGT1_283800	hypothetical protein	117.387	168.353	262.859	200.078	217.438	231.661	201.813	0.001	0.001	0.001	0.001	0.001	0.001	0.001
TGGT1_283810	hypothetical protein	5.957	5.023	4.853	6.29	5.826	4.777	5.708	2	1	2	1	0.001	1	2
TGGT1_283820	glycine cleavage T-protein (aminomethyl transferase) domain-containing protein	10.09	6.595	5.646	7.738	7.258	5.98	6.782	5	3	7	1002	1	1	0.001
TGGT1_283830	type I inorganic pyrophosphatase PPase	13.654	12.391	13.811	13.729	12.182	12.188	13.415	1	0.001	0.001	0.001	0.001	0.001	0.001
TGGT1_283840	GATA zinc finger domain-containing protein	0.192	0.109	0.303	0.357	0.271	0.187	0.24	10000	0.001	1	0.001	0.001	100	0.001
TGGT1_283850	peptidyl-prolyl cis-trans isomerase	131.157	144.252	165.433	117.793	128.859	144.435	120.508	2005	3005	3007	3006	3006	3004	2004
TGGT1_283855	hypothetical protein	0.901	1.588	0.72	1.394	1.696	1.405	1.245	0.001	0.001	0.001	0.001	0.001	0.001	0.001
TGGT1_283860	leucine rich repeat-containing protein	6.246	8.203	9.227	7.166	8.279	6.629	6.507	1001	1003	1003	1001	1003	1002	1001
TGGT1_283870	hypothetical protein	0.001	0.001	0.001	0.001	0.001	0.001	0.001	0.001	0.001	0.001	0.001	0.001	0.001	0.001
TGGT1_283878	RNA recognition motif-containing protein	14.36	13.52	14.221	13.667	13.75	13.933	9.662	1001	1001	1001	1001	1003	1001	1002
TGGT1_283882	hypothetical protein	2.45	2.206	1.752	1.621	3.646	2.182	2.447	0.001	0.001	0.001	0.001	0.001	0.001	0.001
TGGT1_283890	histone lysine demethylase JMJD6b	5.204	4.983	3.762	5.104	5.071	5.364	4.042	0.001	0.001	0.001	1001	0.001	1002	2
TGGT1_283900	ATPase, AAA family protein	9.853	12.077	11.555	10.58	9.312	10.559	8.721	1	0.001	2	10000	1	0.001	1001
TGGT1_284010	5'-3' exonuclease, N-terminal resolvase family domain-containing protein	14.385	11.023	8.952	12.059	12.156	11.025	13.229	105	102	103	100	102	103	105
TGGT1_284040	hypothetical protein	8.888	6.325	5.354	8.016	6.98	5.967	6.218	3009	3007	2	2004	2005	4005	2004
TGGT1_284050	DEAD/DEAH box helicase domain-containing protein	8.438	6.16	5.513	6.576	6.489	6.217	5.89	2003	3005	2002	3006	2004	2004	2002
TGGT1_284160	putative histone lysine methyltransferase, SET	2.022	2.09	2.401	1.514	1.819	2.547	2.709	1104	0.001	0.001	0.001	0.001	0.001	1
TGGT1_284170	DHHC zinc finger domain-containing protein	12.287	10.191	7.882	9.638	9.312	8.921	8.761	4010	2004	2006	2006	3003	3006	4007
TGGT1_284180	hypothetical protein	105.286	82.883	66.362	98.649	98.27	78.685	90.021	0.001	0.001	0.001	1001	0.001	0.001	0.001
TGGT1_284190	pyruvate carboxylase	21.149	17.092	10.708	18.323	18.273	13.514	15.605	2	1002	1	2	1002	1	1
TGGT1_284420	hypothetical protein	3.535	2.186	1.867	2.831	1.607	2.456	4.129	0.001	0.001	1	0.001	0.001	0.001	0.001
TGGT1_284530	hypothetical protein	12.643	11.628	12.111	14.61	12.718	11.816	12.933	0.001	0.001	0.001	0.001	0.001	1001	0.001
TGGT1_284540	ATP synthase F1, delta subunit protein	115.795	139.059	159.999	124.609	145.851	146.851	141.145	0.001	0.001	0.001	0.001	0.001	0.001	0.001
TGGT1_284550	EF hand domain-containing protein	0.082	0.119	0.671	0.001	0.001	0.213	0.001	0.001	1	0.001	0.001	0.001	0.001	0.001
TGGT1_284560	ribosomal protein RPL9	1056.31	1527.08	1851.19	1381.48	1411.9	1652.98	1473.81	2002	2002	2002	2002	2002	2002	2002
TGGT1_284570	hypothetical protein	16.957	19.106	22.561	17.588	17.533	20.703	17.431	0.001	1	0.001	0.001	0.001	0.001	0.001
TGGT1_284580	ribose-phosphate diphosphokinase subfamily protein	6.563	4.206	3.87	5.25	5.677	3.521	5.035	1	0.001	0.001	1	0.001	0.001	0.001
TGGT1_284590	mediator complex subunit MED10	8.052	6.578	5.832	9.344	8.268	7.572	8.654	0.001	0.001	0.001	3	0.001	0.001	0.001
TGGT1_284598	haloacid dehalogenase family hydrolase domain-containing protein	0.195	0.066	0.03	0.001	0.055	0.042	0.074	2	0.001	0.001	100	301	2	0.001
TGGT1_284602	E1-E2 ATPase subfamily protein	0.123	0.041	0.019	0.045	0.034	0.026	0.046	2	0.001	0.001	100	301	2	0.001
TGGT1_284610	hypothetical protein	0.001	0.001	0.001	0.001	0.001	0.001	0.001	0.001	0.001	0.001	0.001	0.001	0.001	0.001
TGGT1_284615	hypothetical protein	0.001	0.016	0.001	0.092	0.065	0.001	0.327	0.001	0.001	0.001	0.001	0.001	0.001	0.001
TGGT1_284620	hypothetical protein	8.726	6.772	4.649	7.204	7.544	6.245	7.306	1002	0.001	1002	0.001	0.001	0.001	0.001
TGGT1_284630	hypothetical protein	115.512	124.798	132.346	102.854	114.53	138.15	111.388	0.001	0.001	0.001	0.001	0.001	0.001	0.001
TGGT1_284645	hypothetical protein	9.033	4.907	3.301	5.966	5.758	4.182	5.366	1	0.001	0.001	100	0.001	100	10000
TGGT1_284660	putative mitochondrial ribosomal protein s6-2	11.947	18.865	17.167	11.477	18.511	17.349	18.956	0.001	0.001	0.001	0.001	0.001	0.001	0.001
TGGT1_284670	flagellar associated protein	0.001	0.001	0.001	0.001	0.02	0.021	0.001	0.001	0.001	0.001	0.001	0.001	0.001	0.001
TGGT1_284680	hypothetical protein	8.128	11.712	13.5	11.108	8.457	14.483	11.06	0.001	0.001	0.001	0.001	0.001	0.001	0.001
TGGT1_284780	hypothetical protein	47.482	33.064	19.698	39.074	36.332	29.854	38.692	0.001	1001	0.001	0.001	1	1001	1001
TGGT1_285150	hypothetical protein	12.913	13.022	14.576	14.436	13.087	12.551	12.785	0.001	3003	2002	2002	2002	2002	0.001
TGGT1_285160	cyclin-dependent kinase family 5 protein	0.001	0.001	0.001	0.001	0.001	0.001	0.001	0.001	0.001	0.001	0.001	0.001	0.001	0.001
TGGT1_285170	putative ribosomal RNA large subunit methyltransferase I	5.038	5.256	6.401	5.436	5.582	5.417	5.714	1002	1001	1001	4	1003	0.001	1001
TGGT1_285180	hypothetical protein	47.217	29.934	18.57	39.416	36.937	28.488	36.515	1001	1001	1001	1002	1001	1002	1001
TGGT1_285190	zinc finger, C3HC4 type (RING finger) domain-containing protein	24.833	19.561	18.601	24.031	24.27	19.357	22.843	0.001	1001	0.001	1001	1	0.001	0.001
TGGT1_285200	cleavage and polyadenylation specifity factor protein	15.795	10.804	11.794	12.989	13.416	12.156	11.717	0.001	0.001	0.001	0.001	0.001	0.001	1
TGGT1_285210	hypothetical protein	8.57	6.608	4.425	6.355	6.528	6.06	6.118	4	3	1	3	2	1	3
TGGT1_285220	CAP-Gly domain-containing protein	6.048	6.168	5.57	6.775	5.329	6.635	5.945	1001	1001	1002	2003	1001	1002	1002
TGGT1_285230	PRP38 family protein	19.895	18.372	17.48	21.489	17.064	16.653	18.201	6013	6011	6013	6013	6012	5006	6013
TGGT1_285240	3-oxo-5-alpha-steroid 4-dehydrogenase	143.171	172.643	187.431	196.777	184.217	171.956	179.257	0.001	0.001	0.001	1	0.001	0.001	0.001
TGGT1_285250	hypothetical protein	104.072	74.434	73.616	100.55	95.73	74.701	91.918	1001	1001	1003	1001	1001	1001	1001
TGGT1_285260	hypothetical protein	6.063	5.531	6.759	5.419	6.049	5.032	5.195	0.001	0.001	0.001	1	0.001	1	0.001
TGGT1_285268	DnaJ domain-containing protein	9.478	7.102	7.271	7.289	9.304	8.24	9.038	1	0.001	0.001	0.001	1	0.001	1
TGGT1_285272	hypothetical protein	8.291	7.473	8.011	8.039	8.485	7.982	8.565	0.001	0.001	0.001	0.001	0.001	1	0.001
TGGT1_285290	hypothetical protein	61.874	60.25	74.944	66.349	69.946	64.167	66.074	0.001	0.001	0.001	0.001	0.001	0.001	0.001
TGGT1_285300	hypothetical protein	3.198	4.443	2.789	2.312	3.25	3.613	5.738	0.001	0.001	0.001	0.001	0.001	0.001	0.001
TGGT1_285350	putative dynein light chain	0.001	0.001	0.001	0.001	0.001	0.052	0.001	0.001	0.001	0.001	0.001	0.001	0.001	0.001
TGGT1_285400	hypothetical protein	0.001	0.001	0.001	0.001	0.001	0.001	0.001	0.001	0.001	0.001	0.001	0.001	0.001	0.001
TGGT1_285410	putative calmodulin-binding carboxy-terminal kinesin-like family protein	0.017	0.021	0.026	0.015	0.022	0.001	0.006	0.001	0.001	0.001	0.001	0.001	0.001	0.001
TGGT1_285425	hypothetical protein	10.455	6.114	4.211	8.106	7.634	5.507	7.005	0.001	0.001	0.001	1002	0.001	0.001	0.001
TGGT1_285445	hypothetical protein	0.019	0.003	0.007	0.042	0.021	0.001	0.001	0.001	0.001	0.001	0.001	0.001	0.001	0.001
TGGT1_285470	patched family protein	4.7	2.552	1.478	1.658	58.475	69.995	4.051	0.001	0.001	10000	10000	100	0.001	0.001
TGGT1_285480	hypothetical protein	11.126	7.999	7.062	9.394	9.332	8.715	10.269	0.001	0.001	101	0.001	0.001	0.001	1
TGGT1_285490	helix-hairpin-helix motif domain-containing protein	11.246	9.736	8.674	9.345	9.377	8.404	9.347	1	1	2	1	2	2	1
TGGT1_285500	hypothetical protein	14.726	15.166	12.928	16.763	18.092	15.494	17.12	0.001	101	0.001	0.001	1	0.001	0.001
TGGT1_285510	hypothetical protein	35.579	39.361	47.646	33.352	44.466	52.321	50.974	1001	2002	1001	1001	1001	1001	1001
TGGT1_285520	RNA cap guanine-N2 methyltransferase	5.783	5.074	4.59	5.938	5.086	4.458	5.826	1001	1001	1002	1002	1002	0.001	1002
TGGT1_285530	ribosomal protein RPL35	11.869	7.836	10.86	8.82	10.143	9.271	10.205	0.001	0.001	0.001	0.001	0.001	0.001	0.001
TGGT1_285540	DNA-directed DNA polymerase	6.089	4.701	4.337	4.617	5.151	4.502	5.06	1001	1001	1001	1003	1003	1001	0.001
TGGT1_285650	hypothetical protein	30.742	18.666	14.678	25.578	24.541	19.274	20.792	0.001	0.001	0.001	0.001	0.001	0.001	0.001
TGGT1_285660A	DEAD/DEAH box helicase domain-containing protein	7.797	5.674	2.232	6.452	6.013	5.044	6.035	0.001	0.001	0.001	0.001	0.001	0.001	0.001
TGGT1_285660B	DEAD/DEAH box helicase domain-containing protein	5.057	4.103	4.103	4.751	4.278	4.26	4.187	2	0.001	0.001	0.001	0.001	0.001	0.001
TGGT1_285660C	DEAD/DEAH box helicase domain-containing protein	7.268	8.211	14.038	9.249	14.852	12.459	6.93	1	1001	1	2	0.001	0.001	0.001
TGGT1_285665	hypothetical protein	0.001	0.338	1.299	0.086	0.68	0.517	0.2	0.001	0.001	0.001	0.001	0.001	0.001	0.001
TGGT1_285670	hypothetical protein	7.409	6.646	6.962	7.282	6.864	8.541	9.183	0.001	0.001	0.001	0.001	0.001	0.001	0.001
TGGT1_285680	putative dihydrolipoamide acyltransferase	20.936	23.279	21.25	22.377	22.48	23.276	23.283	0.001	0.001	0.001	0.001	0.001	0.001	0.001
TGGT1_285690	notch (dsl) domain-containing protein	0.001	0.07	0.077	0.046	0.048	0.001	0.001	0.001	10000	0.001	0.001	0.001	0.001	0.001
TGGT1_285700	ubiquitin fusion degradation protein UFD1AP	7.087	6.726	6.596	6.648	6.709	7.662	7.608	0.001	1001	0.001	1001	0.001	2	0.001
TGGT1_285710	hypothetical protein	51.081	63.337	64.1	51.197	57.772	57.781	56.764	0.001	0.001	0.001	0.001	0.001	0.001	0.001
TGGT1_285720	putative ATP binding protein	15.469	13.997	14.378	15.391	13.632	12.111	10.976	1	1	0.001	1002	1	0.001	1
TGGT1_285730	TBC domain containing protein	4.75	4.391	8.634	6.07	6.34	5.866	4.499	1003	1005	3106	1008	2	2	2
TGGT1_285750	6,7-dihydropteridine reductase	24.602	18.338	20.649	19.599	23.253	22.291	23.564	0.001	0.001	0.001	0.001	0.001	0.001	0.001
TGGT1_285760	U-snRNP-associated cyclophilin family protein	13.559	14.676	19.629	15.124	18.411	18.17	16.641	1001	1001	1001	1001	1001	1003	1001
TGGT1_285770	hypothetical protein	0.751	0.451	0.314	0.49	0.45	0.363	0.592	1090	0.001	10100	0.001	0.001	0.001	0.001
TGGT1_285780	hypothetical protein	8.471	6.571	5.453	6.916	7.523	5.923	6.578	0.001	1001	1	0.001	1101	10000	1
TGGT1_285790	hypothetical protein	0.235	0.161	0.42	0.214	0.678	0.117	0.311	0.001	0.001	0.001	0.001	0.001	0.001	0.001
TGGT1_285800	hypothetical protein	4.419	3.513	3.43	5.379	4.794	2.894	3.948	1	1	0.001	2	0.001	0.001	1
TGGT1_285810	MYND finger domain-containing protein	3.17	3.435	2.961	3.922	3.408	3.029	3.019	2	4	1002	1005	1	2	1002
TGGT1_285820	hypothetical protein	4.991	5.026	0.992	8.251	5.799	2.421	6.592	0.001	0.001	0.001	0.001	0.001	0.001	0.001
TGGT1_285825	hypothetical protein	0.479	0.284	0.171	0.186	0.039	0.519	0.216	0.001	0.001	0.001	0.001	0.001	0.001	0.001
TGGT1_285830	hypothetical protein	10.04	7.41	6.66	8.52	8.194	7.182	7.657	1	2	10200	1	2	1	1
TGGT1_285840	RAP domain-containing protein	12.925	9.134	7.319	9.971	9.229	10.162	8.874	0.001	0.001	0.001	0.001	1	0.001	0.001
TGGT1_285850	peptidyl-prolyl cis-trans isomerase, FKBP-type domain-containing protein	31.003	23.736	22.739	23.161	22.049	22.74	20.999	1090	1090	1091	1090	1090	1090	1091
TGGT1_285860	SAG-related sequence SRS20C	22.19	20.671	38.149	29.753	35.193	20.15	26.166	0.001	0.001	0.001	0.001	0.001	0.001	0.001
TGGT1_285865	hypothetical protein	18.49	17.224	18.254	12.146	7.818	13.539	7.864	0.001	0.001	0.001	0.001	0.001	0.001	0.001
TGGT1_285870	SAG-related sequence SRS20A	180.627	273.411	255.316	200.826	206.881	251.892	222.475	0.001	0.001	0.001	0.001	1001	0.001	1001
TGGT1_285880	hypothetical protein	24.378	16.578	24.271	13.798	18.032	24.476	21.692	0.001	0.001	0.001	0.001	0.001	0.001	0.001
TGGT1_285895	AP2 domain transcription factor AP2V-2	14.392	6.268	4.892	9.61	9.007	6.005	7.953	0.001	1	1	2	0.001	0.001	1002
TGGT1_285920	hypothetical protein	0.706	0.948	1.529	0.876	0.813	1.071	1.465	0.001	0.001	0.001	100	0.001	0.001	0.001
TGGT1_285930	hypothetical protein	22.408	32.503	35.845	35.128	32.407	32.549	29.945	0.001	0.001	0.001	0.001	0.001	1001	0.001
TGGT1_285940	hypothetical protein	0.062	0.065	0.043	0.031	0.081	0.055	0.134	0.001	0.001	0.001	0.001	200	0.001	0.001
TGGT1_285950	hypothetical protein	5.927	7.151	6.315	6.947	6.872	5.85	5.537	0.001	1	1	0.001	1002	0.001	0.001
TGGT1_285970	putative 30S ribosomal protein S5	7.679	6.168	7.726	6.054	7.506	6.435	5.084	0.001	3	0.001	0.001	3	2	2
TGGT1_285980A	glucosephosphate-mutase GPM1	38.172	45.787	41.841	48.028	44.594	45.516	44.504	1001	2004	2002	2002	1001	1001	1002
TGGT1_285980B	glucosephosphate-mutase GPM1	76.94	118.643	150.064	109.137	109.248	132.928	111.54	2	2	0.001	4	1	3	1
TGGT1_285990	Filamin/ABP280 repeat-containing protein	3.258	3.114	2.428	2.95	2.896	2.861	3.95	2	1	1	1	10002	101	1
TGGT1_286000	hypothetical protein	2.718	2.869	3.204	3.299	3.527	2.773	2.427	0.001	0.001	0.001	0.001	0.001	0.001	0.001
TGGT1_286010	hypothetical protein	3.95	4.74	4.304	6.386	5.154	4.427	4.89	1	2	0.001	1	0.001	0.001	1
TGGT1_286020	hypothetical protein	0.705	0.976	1.495	1.741	1.033	0.917	1.696	0.001	0.001	1	0.001	0.001	0.001	0.001
TGGT1_286030	hypothetical protein	12.922	10.605	9.516	14.199	13.929	10.409	11.707	0.001	0.001	100	0.001	0.001	0.001	1
TGGT1_286040	hypothetical protein	0.058	0.001	0.078	0.001	0.073	0.001	0.081	0.001	0.001	0.001	0.001	0.001	0.001	0.001
TGGT1_286050	hypothetical protein	22.425	17.23	14.235	19.025	21.204	17.892	20.933	0.001	1001	0.001	0.001	1001	0.001	2
TGGT1_286060	tricarboxylate carrier protein	2.061	3.199	4.728	3.534	2.939	3.203	4.088	0.001	0.001	0.001	0.001	0.001	0.001	0.001
TGGT1_286070	hypothetical protein	16.086	25.971	34.22	26.576	18.389	27.489	36.598	0.001	0.001	0.001	0.001	0.001	0.001	0.001
TGGT1_286080	elongation factor 2 family protein	17.17	16.235	12.106	17.673	17.241	12.995	15.157	2	1003	0.001	1	1	1002	6
TGGT1_286090	putative translation initiation factor SUI1	529.989	950.542	1046.39	762.705	758.395	807.981	675.324	0.001	0.001	0.001	0.001	0.001	0.001	0.001
TGGT1_286100	hypothetical protein	0.01	0.036	0.114	0.051	0.012	0.012	0.001	0.001	0.001	100	0.001	0.001	1001	0.001
TGGT1_286110	hypothetical protein	0.022	0.001	0.001	0.001	0.001	0.001	0.001	0.001	0.001	0.001	0.001	0.001	0.001	0.001
TGGT1_286120	prolyl endopeptidase	69.103	75.485	78.647	77.195	70.8	77.621	75.88	3004	2002	5007	4005	4004	3005	2002
TGGT1_286130	hypothetical protein	6.499	7.81	6.027	6.019	6.331	6.027	7.189	0.001	0.001	0.001	0.001	0.001	0.001	0.001
TGGT1_286140	hypothetical protein	24.268	23.573	35.119	28.755	26.667	24.638	22.965	0.001	0.001	0.001	0.001	0.001	0.001	0.001
TGGT1_286150	PAN/Apple domain-containing protein	0.071	0.029	0.189	0.001	0.001	0.184	0.001	1	0.001	0.001	0.001	0.001	0.001	0.001
TGGT1_286160A	non-specific serine/threonine protein kinase	16.395	3.875	1.516	3.729	3.717	1.924	3.935	300	1	0.001	10000	0.001	0.001	10100
TGGT1_286160B	non-specific serine/threonine protein kinase	20.004	21.197	19.225	16.242	16.488	19.092	18.868	0.001	1	2	1	0.001	101	0.001
TGGT1_286170	hypothetical protein	7.818	5.309	1.512	6.398	7.293	3.009	3.865	0.001	0.001	0.001	0.001	0.001	0.001	0.001
TGGT1_286180	tRNA ligases class I (M) protein	9.269	6.998	6.601	8.759	9.297	7.435	8.287	0.001	0.001	1	0.001	0.001	10000	0.001
TGGT1_286190	hypothetical protein	29.637	26.22	27.418	26.082	27.464	25.352	26.705	0.001	0.001	0.001	0.001	0.001	0.001	0.001
TGGT1_286200	hypothetical protein	38.4	20.006	14.028	24.957	24.244	18.114	22.299	0.001	0.001	0.001	0.001	0.001	0.001	0.001
TGGT1_286210	protein phosphatase 4, catalytic subunit	14.859	24.365	38.262	24.655	31.489	34.961	21.078	1001	0.001	0.001	1001	0.001	1	1002
TGGT1_286220	GDP-L-fucose synthetase	6.806	13.106	16.326	14.451	13.641	13.541	10.71	0.001	0.001	2	4	0.001	1	0.001
TGGT1_286230	hypothetical protein	11.238	8.134	8.768	10.53	10.403	8.645	9.314	1	1	1	0.001	0.001	0.001	0.001
TGGT1_286240	putative kelch repeat protein	52.103	56.053	54.991	52.973	54.562	53.823	54.039	0.001	0.001	0.001	0.001	0.001	0.001	0.001
TGGT1_286250	hypothetical protein	0.695	0.719	0.355	0.44	0.817	0.154	0.613	0.001	0.001	100	100	0.001	0.001	0.001
TGGT1_286260	tetratricopeptide repeat-containing protein	13.633	11.853	11.004	9.786	11.026	10.607	12.657	0.001	1	0.001	2	1	0.001	0.001
TGGT1_286270	hypothetical protein	14.619	8.675	4.832	10.834	8.864	6.434	8.653	2002	1002	21001	1001	1002	0.001	1002
TGGT1_286410	hypothetical protein	11.282	10.658	9.758	11.014	10.324	10.331	9.801	1001	1002	1004	1001	1001	1001	1001
TGGT1_286420A	putative elongation factor 1-alpha (EF-1-ALPHA)	993.069	1111.77	1245.02	1104.37	1152.08	1195.49	1132.18	20200	40200	40200	40300	40200	30100	40200
TGGT1_286420B	putative elongation factor 1-alpha (EF-1-ALPHA)	906.335	1421.44	1794.73	1339.53	1422.95	1613.4	1401	0.001	0.001	0.001	0.001	0.001	0.001	0.001
TGGT1_286430	hypothetical protein	14.842	14.676	15.21	14.112	12.827	16.329	15.339	1001	1001	1001	1001	1001	1001	1001
TGGT1_286440	malic enzyme	48.582	49.15	51.852	46.119	51.22	56.499	47.438	1001	1	0.001	1	1	0.001	1
TGGT1_286450	dense granule protein GRA5	14171.9	18596.7	19511.3	13360.2	13239.4	17314.2	15684.6	0.001	0.001	0.001	0.001	0.001	0.001	0.001
TGGT1_286460	hypothetical protein	2.785	19.433	25.003	17.795	15.546	21.468	15.75	0.001	0.001	0.001	0.001	0.001	0.001	0.001
TGGT1_286465	hypothetical protein	0.001	0.266	0.188	0.168	0.178	0.368	0.391	0.001	0.001	0.001	0.001	0.001	100	0.001
TGGT1_286470	AGC kinase	138.242	191.34	217.136	185.975	179.132	184.25	167.182	0.001	0.001	0.001	0.001	0.001	0.001	0.001
TGGT1_286485	hypothetical protein	0.001	0.163	0.001	0.001	0.001	0.001	0.001	0.001	0.001	0.001	0.001	0.001	0.001	0.001
TGGT1_286490	putative G protein-coupled receptor 89 isoform 5	40.378	39.711	49.375	44.496	41.911	47.173	44.557	0.001	0.001	0.001	0.001	0.001	0.001	0.001
TGGT1_286500	hypothetical protein	22.553	19.127	21.567	24.31	24.09	20.481	23.015	0.001	0.001	0.001	0.001	0.001	0.001	0.001
TGGT1_286510	hypothetical protein	21.951	24.973	28.848	32.824	33.019	29.674	32.702	0.001	0.001	0.001	0.001	0.001	0.001	0.001
TGGT1_286520	hypothetical protein	5.678	5.093	3.299	5.889	4.974	4.975	5.7	100	100	100	100	100	100	101
TGGT1_286525	hypothetical protein	7.571	13.122	14.077	13.748	11.482	14.033	10.675	0.001	0.001	0.001	0.001	0.001	0.001	0.001
TGGT1_286530	hypothetical protein	149.927	205.771	219.028	177.334	191.553	232.189	215.96	1001	1001	1001	1001	1001	1001	1001
TGGT1_286540	hypothetical protein	0.392	0.429	0.383	0.436	0.525	0.374	0.831	0.001	0.001	0.001	0.001	100	0.001	0.001
TGGT1_286550	hypothetical protein	27.615	40.959	48.964	37.11	32.231	38.942	33.807	0.001	0.001	0.001	0.001	0.001	0.001	0.001
TGGT1_286560	U6 snRNA-associated Sm family protein	44.863	68.46	78.312	67.02	61.431	87.233	65.118	0.001	0.001	0.001	0.001	1	0.001	0.001
TGGT1_286570	hypothetical protein	0.51	0.66	0.417	0.261	1.436	0.476	0.515	0.001	0.001	0.001	0.001	0.001	0.001	0.001
TGGT1_286580	hypothetical protein	192.729	130.772	116.97	166.271	160.148	125.615	151.296	0.001	0.001	0.001	0.001	0.001	0.001	0.001
TGGT1_286590	microtubule associated protein SPM2	141.457	117.481	79.929	138.018	133.981	115.088	128.841	0.001	0.001	0.001	0.001	0.001	0.001	0.001
TGGT1_286595	hypothetical protein	88.795	86.018	54.765	100.466	101.046	88.736	85.666	0.001	0.001	0.001	0.001	0.001	0.001	0.001
TGGT1_286600	hypothetical protein	167.326	152.601	127.449	151.023	153.278	140.337	148.299	0.001	0.001	0.001	0.001	0.001	0.001	0.001
TGGT1_286610	putative ribosomal protein RPS14	11.51	14.929	19.225	13.898	17.622	21.184	14.922	0.001	0.001	0.001	0.001	0.001	0.001	0.001
TGGT1_286620	S1 RNA binding domain-containing protein	21.169	18.015	17.031	20.783	21.054	17.807	19.309	0.001	1	0.001	0.001	0.001	0.001	0.001
TGGT1_286630	redoxin domain-containing protein	207.758	275.717	329.919	229.974	248.802	339.548	287.144	0.001	0.001	0.001	0.001	0.001	0.001	0.001
TGGT1_286640	GTPase	4.867	5.43	5.625	5.073	4.692	4.788	5.591	0.001	0.001	0.001	0.001	0.001	0.001	1
TGGT1_286650	hypothetical protein	47.171	58.723	65.677	59.271	55.234	72.796	67.284	0.001	0.001	0.001	0.001	0.001	0.001	0.001
TGGT1_286660	putative kinesin	0.839	0.728	0.889	0.53	0.752	0.69	0.994	0.001	0.001	0.001	0.001	0.001	0.001	0.001
TGGT1_286670	hypothetical protein	0.755	0.518	0.645	0.692	0.657	0.705	1.045	0.001	101	0.001	0.001	0.001	0.001	200
TGGT1_286680	hypothetical protein	34.138	24.985	17.672	24.498	31.393	31.379	28.21	0.001	0.001	0.001	0.001	0.001	0.001	0.001
TGGT1_286690	DNA/RNA-binding protein KIN17 domain-containing protein	17.101	15.375	16.175	14.065	13.571	12.444	13.804	1001	1001	1001	1002	1001	1002	1002
TGGT1_286710	zinc finger, c2h2 type domain-containing protein	98.218	108.451	134.617	94.644	99.404	124.226	96.81	0.001	0.001	0.001	0.001	1	0.001	0.001
TGGT1_286720	heat shock protein HSP28	76.027	75.685	87.273	71.919	77.24	81.337	80.059	0.001	0.001	0.001	0.001	0.001	0.001	0.001
TGGT1_286730	SRP19 protein	39.375	45.67	49.697	44.356	46.084	49.673	45.294	2002	2002	2002	2002	2002	2002	2002
TGGT1_286735	hypothetical protein	16.994	27.177	44.004	21.887	22.703	27.525	23.493	0.001	0.001	0.001	0.001	0.001	0.001	0.001
TGGT1_286740	microneme-like protein	3.7	4.179	4.251	3.839	5.822	5.285	3.996	0.001	0.001	0.001	0.001	0.001	0.001	0.001
TGGT1_286750	MA3 domain-containing protein	27.535	35.825	37.853	36.771	41.514	36.284	37.726	0.001	0.001	0.001	0.001	0.001	1001	0.001
TGGT1_286760	hypothetical protein	23.281	21.616	25.055	23.743	25.87	24.7	25.122	0.001	0.001	0.001	0.001	0.001	0.001	0.001
TGGT1_286770	hypothetical protein	55.405	74.259	109.697	56.84	70.843	78.448	90.15	0.001	0.001	0.001	0.001	0.001	0.001	0.001
TGGT1_286778	hypothetical protein	0.001	0.001	0.001	0.001	0.001	0.001	0.001	0.001	0.001	0.001	0.001	0.001	0.001	0.001
TGGT1_286782	MAM domain-containing protein	0.001	0.001	0.001	0.001	0.001	0.001	0.001	0.001	0.001	0.001	0.001	0.001	0.001	0.001
TGGT1_286790	nuclear factor NF2	8.537	6.707	9.289	6.951	7.274	9.299	9.49	2	0.001	0.001	1	0.001	0.001	1
TGGT1_286800	hypothetical protein	8.196	6.232	6.477	8.544	7.872	6.878	7.727	2	1	3	1	1	0.001	0.001
TGGT1_286810	hypothetical protein	14.872	12.51	12.856	13.698	14.147	14.201	17.026	0.001	0.001	0.001	0.001	0.001	0.001	0.001
TGGT1_286910	hypothetical protein	5.255	4.451	6.411	6.029	6.498	6.008	5.047	0.001	0.001	0.001	0.001	0.001	0.001	0.001
TGGT1_286920	SWIRM domain-containing protein	26.376	30.144	35.502	30.999	32.976	30.744	30.058	2007	1005	3	4	6	1006	1004
TGGT1_286928	hypothetical protein	1.498	0.506	1.552	0.397	0.209	0.433	0.806	0.001	0.001	0.001	0.001	0.001	0.001	0.001
TGGT1_286932	ATPase family associated with various cellular activities (AAA) domain-containing protein	0.2	0.057	0.039	0.052	0.054	0.042	0.089	3	103	105	2	3	4	5
TGGT1_287040	hypothetical protein	63.197	59.01	75.835	59.59	60.397	58.962	56.75	0.001	0.001	0.001	0.001	0.001	0.001	0.001
TGGT1_287160	internal kinesin motor domain protein	42.121	42.227	40.568	49.193	47.54	38.416	42.615	1002	1001	3	2	0.001	1	5
TGGT1_287170	hypothetical protein	45.184	51.134	48.803	48.327	48.196	45.25	43.573	0.001	0.001	0.001	0.001	0.001	0.001	1
TGGT1_287180	hypothetical protein	15.706	12.195	9.937	11.324	12.245	11.167	11.18	2	1	1	1	0.001	0.001	1
TGGT1_287200	hypothetical protein	19.843	22.172	17.594	17.464	21.694	22.204	16.048	1001	1001	1003	1001	1001	1001	1001
TGGT1_287210	putative proteasome subunit alpha2	65.34	74.344	97.693	69.261	77.176	90.523	89.974	0.001	0.001	0.001	1001	0.001	0.001	0.001
TGGT1_287220	hypothetical protein	13.144	14.855	13.483	15.867	15.691	13.71	15.93	0.001	0.001	0.001	0.001	1001	1	0.001
TGGT1_287230	inorganic anion transporter, sulfate permease (SulP) family protein	17.835	14.269	12.673	18.434	17.461	14.181	17.304	0.001	0.001	0.001	0.001	0.001	0.001	0.001
TGGT1_287235	hypothetical protein	0.156	0.757	1.037	0.742	0.587	0.81	0.538	0.001	0.001	0.001	0.001	0.001	0.001	0.001
TGGT1_287240	hypothetical protein	0.302	0.001	0.1	0.001	0.001	0.196	0.104	0.001	0.001	0.001	0.001	0.001	0.001	0.001
TGGT1_287250	hypothetical protein	0.001	0.001	0.001	0.001	0.001	0.001	0.15	0.001	0.001	0.001	0.001	0.001	0.001	0.001
TGGT1_287260	hypothetical protein	6.874	4.258	5.324	6.616	7.581	6.623	7.32	0.001	0.001	1	0.001	0.001	0.001	0.001
TGGT1_287270	hypothetical protein	38.602	37.79	31.304	34.843	34.668	36.386	32.805	0.001	0.001	0.001	0.001	0.001	0.001	0.001
TGGT1_287480	hypothetical protein	27.201	11.54	7.261	16.555	14.672	8.361	12.741	2002	2002	1	2002	2002	2003	2002
TGGT1_287490	hypothetical protein	4.968	4.741	6.202	4.324	5.702	5.305	6.343	0.001	0.001	0.001	1	0.001	0.001	0.001
TGGT1_287500	putative T complex chaperonin	92.487	92.567	110.717	96.29	99.384	100.824	102.675	2	1002	1001	1	1001	1	1
TGGT1_307450	hypothetical protein	0.001	0.001	0.001	0.001	0.001	0.001	0.001	0.001	0.001	0.001	0.001	0.001	0.001	0.001
TGGT1_307460	Toxoplasma gondii family B protein	0.001	0.001	0.001	0.001	0.001	0.001	0.001	0.001	0.001	0.001	0.001	0.001	0.001	0.001
TGGT1_307480	Toxoplasma gondii family B protein	0.001	0.001	0.147	0.001	0.001	0.001	0.001	0.001	0.001	0.001	0.001	0.001	0.001	0.001
TGGT1_360080	hypothetical protein	11.532	2.323	0.536	5.909	4.546	1.046	2.41	0.001	0.001	0.001	0.001	0.001	0.001	0.001
TGGT1_361930	hypothetical protein	0.001	0.125	0.824	0.246	0.001	0.536	0.285	0.001	0.001	1	0.001	0.001	0.001	10000
TGGT1_362550	putative transmembrane protein	0.001	0.001	0.001	0.001	0.001	0.001	0.001	0.001	0.001	0.001	0.001	0.001	0.001	0.001
TGGT1_362670	hypothetical protein	9.926	3.088	0.717	6.212	3.929	1.925	2.838	0.001	0.001	100	1	0.001	1	1
TGGT1_363250	hypothetical protein	32.13	7.812	6.784	9.053	10.725	10.799	14.194	10100	0.001	10300	0.001	0.001	10101	0.001
TGGT1_364330	hypothetical protein	7.618	6.415	9.039	8.512	8.069	7.347	7.852	0.001	0.001	0.001	0.001	0.001	2	0.001
TGGT1_365980	putative transmembrane protein	0.028	0.07	0.001	0.001	0.041	0.001	0.001	0.001	0.001	0.001	0.001	0.001	0.001	0.001
TGGT1_410000	tRNA-Met	0.001	0.001	0.001	0.001	0.001	0.001	0.001	0.001	0.001	0.001	0.001	0.001	0.001	0.001
TGGT1_410010	tRNA-Ile	0.001	0.001	0.001	0.001	0.001	0.001	0.001	0.001	0.001	0.001	0.001	0.001	0.001	0.001
TGGT1_410020	tRNA-Tyr	0.001	0.259	0.567	0.001	0.001	0.001	0.589	0.001	0.001	0.001	0.001	0.001	0.001	0.001
TGGT1_410030	tRNA-Pro	2.011	0.001	0.001	2.396	0.001	1.307	0.001	0.001	0.001	0.001	0.001	0.001	0.001	0.001
TGGT1_410040	tRNA-Pro	0.001	0.001	0.001	0.001	0.001	0.001	0.001	0.001	0.001	0.001	0.001	0.001	0.001	0.001
TGGT1_410050	tRNA-Pro	0.001	0.001	0.001	0.001	0.001	0.001	0.001	0.001	0.001	0.001	0.001	0.001	0.001	0.001
TGGT1_410070	hypothetical protein	16.907	9.084	6.711	11.275	10.673	6.342	7.361	101	0.001	100	0.001	0.001	0.001	100
TGGT1_410100	tRNA-Ala	0.001	0.001	2.679	0.001	0.631	0.001	0.001	0.001	0.001	0.001	0.001	0.001	0.001	0.001
TGGT1_410800	hypothetical protein	68.939	45.326	22.611	55.497	51.574	35.553	48.248	0.001	0.001	1	0.001	0.001	0.001	0.001
TGGT1_410820	tRNA-Ser	0.001	0.001	0.001	0.001	0.001	0.001	0.001	0.001	0.001	0.001	0.001	0.001	0.001	0.001
TGGT1_410830	tRNA-Ala	0.001	0.611	0.001	0.001	0.001	0.001	0.001	0.001	0.001	0.001	0.001	0.001	0.001	0.001
TGGT1_410840	tRNA-Arg	0.001	0.001	0.001	0.001	0.001	0.001	0.001	0.001	0.001	0.001	0.001	0.001	0.001	0.001
TGGT1_410850	hypothetical protein	13.49	17.792	21.504	16.651	16.478	19.069	16.657	0.001	0.001	0.001	0.001	0.001	0.001	1
TGGT1_237700	putative ADP/ATP carrier protein	0.001	0.001	0.001	0.001	0.161	0.5	0.001	0.001	0.001	0.001	0.001	0.001	0.001	0.001
TGGT1_238000	peptidyl-prolyl isomerase	24.064	37.741	39.816	26.243	30.468	36.148	26.08	0.001	0.001	0.001	1	0.001	0.001	1
TGGT1_238010	ribosomal protein RPL23A	499.866	723.809	838.999	532.261	558.292	734.223	601.216	1001	1001	1001	1001	1002	1001	1001
TGGT1_238020	hypothetical protein	21.196	15.183	15.734	18.071	20.783	22.815	23.698	0.001	0.001	0.001	0.001	0.001	0.001	0.001
TGGT1_238040A	protein disulfide-isomerase domain-containing protein	17.145	14.018	5.466	17.525	17.223	11.156	10.869	2103	1101	1101	1102	1101	1101	1101
TGGT1_238040B	protein disulfide-isomerase domain-containing protein	40.019	56.952	46.871	70.372	71.157	68.846	50.193	0.001	0.001	0.001	0.001	2	0.001	0.001
TGGT1_238050	nuclease and tudor domain-containing protein	45	44.686	37.636	41.8	44.312	41.131	42.539	1	3	2	0.001	0.001	2	0.001
TGGT1_238060	EF hand domain-containing protein	0.001	0.001	0.001	0.001	0.001	0.001	0.129	0.001	0.001	0.001	0.001	0.001	0.001	0.001
TGGT1_238070	glutaredoxin domain-containing protein	33.186	46.482	52.408	48.548	45.968	44.627	46.854	0.001	1	1	2	0.001	0.001	3
TGGT1_238073	hypothetical protein	14.179	24.284	33.386	21.592	21.576	30.066	21.538	0.001	0.001	0.001	0.001	0.001	0.001	0.001
TGGT1_238077	hypothetical protein	5.725	4.597	1.912	5.575	3.803	3.392	4.165	0.001	0.001	0.001	0.001	0.001	0.001	0.001
TGGT1_238080	hypothetical protein	13.44	11.028	9.963	12.555	10.486	13.124	14.042	0.001	0.001	0.001	0.001	0.001	0.001	0.001
TGGT1_238100	transmembrane protein	53.984	47.507	55.553	45.196	54.735	63.086	54.487	1003	1002	1002	1002	1002	1002	1003
TGGT1_238110	replication factor a protein 3 protein	194.804	257.899	350.935	235.525	245.839	346.789	257.937	1001	0.001	0.001	0.001	0.001	0.001	0.001
TGGT1_238130	hypothetical protein	14.589	14.174	19.635	18.197	16.298	17.075	19.722	0.001	0.001	0.001	0.001	0.001	0.001	0.001
TGGT1_238140	hypothetical protein	19.127	24.992	23.224	23.661	22.528	23.135	22.352	11001	10003	10001	11001	11004	11002	10002
TGGT1_238150	hypothetical protein	149.063	204.344	224.433	179.708	187.199	229.292	203.814	0.001	0.001	0.001	0.001	0.001	0.001	0.001
TGGT1_238160	hypothetical protein	0.129	0.157	0.301	0.001	0.324	0.21	0.357	0.001	0.001	0.001	0.001	0.001	0.001	0.001
TGGT1_238165	hypothetical protein	0.355	0.015	0.001	0.001	0.031	0.255	0.001	0.001	0.001	0.001	0.001	0.001	0.001	0.001
TGGT1_238170	hypothetical protein	20.466	13.919	15.357	17.534	17.812	13.956	16.428	5	0.001	0.001	1	2	1	0.001
TGGT1_238180	putative 26s proteasome regulatory complex subunit	83.343	76.99	82.452	67.599	70.64	78.289	73.752	0.001	0.001	0.001	2	0.001	0.001	1
TGGT1_238190	DNA-directed RNA polymerase II RPB3	8.625	9.681	8.555	9.594	8.978	9.364	9.805	1002	3	2	3	0.001	0.001	3
TGGT1_238200	alpha/beta hydrolase fold domain-containing protein	0.025	0.074	0.027	0.049	0.031	0.032	0.034	0.001	0.001	0.001	0.001	0.001	0.001	0.001
TGGT1_238210	EGF family domain-containing protein	0.144	0.196	0.144	0.342	0.271	0.093	0.099	0.001	0.001	0.001	0.001	0.001	0.001	0.001
TGGT1_238220	EGF family domain-containing protein	0.149	0.114	0.1	0.489	0.094	0.001	0.207	0.001	0.001	0.001	0.001	0.001	0.001	0.001
TGGT1_238230	Ser/Thr phosphatase family protein	8.567	13.065	13.603	7.789	10.294	11.471	12.166	1001	1002	1001	1001	1001	1001	1004
TGGT1_238240	bystin protein	64.201	57.916	64.376	59.123	61.856	60.548	64.395	0.001	0.001	2	0.001	0.001	0.001	0.001
TGGT1_238250	ribosomal protein RPL36	434.803	767.485	872.774	566.323	605.884	789.193	667.432	0.001	0.001	0.001	0.001	0.001	0.001	0.001
TGGT1_238260	hypothetical protein	7.099	7.703	9.716	10.846	9.916	11.021	11.5	0.001	0.001	0.001	0.001	0.001	0.001	0.001
TGGT1_238270	hypothetical protein	0.001	0.001	0.001	0.001	0.001	0.001	0.001	0.001	0.001	0.001	0.001	0.001	0.001	0.001
TGGT1_238380	hypothetical protein	63.937	68.019	61.413	67.302	66.713	61.806	65.49	0.001	2	0.001	1	0.001	1	0.001
TGGT1_238390	hypothetical protein	36.38	25.261	16.428	32.811	29.606	21.604	27.319	2003	2002	2004	2002	2002	2002	2002
TGGT1_238400	endonuclease/exonuclease/phosphatase domain-containing protein	20.42	13.097	10.281	16.181	15.483	11.663	13.58	2003	2003	1002	11004	2004	2003	1002
TGGT1_238410	hypothetical protein	26.52	20.736	17.621	17.479	18.077	17.708	16.869	0.001	0.001	0.001	0.001	0.001	0.001	0.001
TGGT1_238420	hypothetical protein	14.469	8.004	5.571	11.636	11.089	8.035	10.155	2002	0.001	0.001	0.001	0.001	1001	0.001
TGGT1_238440	SAG-related sequence SRS22A	0.681	1.73	5.44	2.948	3.73	1.529	1.797	0.001	0.001	0.001	0.001	0.001	0.001	0.001
TGGT1_238460	SAG-related sequence SRS22B	0.001	0.001	0.001	0.155	0.082	0.001	0.001	0.001	0.001	0.001	0.001	0.001	0.001	0.001
TGGT1_238470	SAG-related sequence SRS22C	0.001	0.001	0.344	0.154	0.001	0.168	0.001	0.001	0.001	0.001	0.001	0.001	0.001	0.001
TGGT1_238490	SAG-related sequence SRS22E	1.989	4.232	3.974	2.922	4.329	2.759	2.475	0.001	0.001	0.001	0.001	0.001	0.001	0.001
TGGT1_238500	SAG-related sequence SRS22F	0.001	0.001	0.001	0.001	0.001	0.001	0.001	0.001	0.001	0.001	0.001	0.001	0.001	0.001
TGGT1_238505	hypothetical protein	0.001	0.001	0.001	0.001	0.001	0.001	0.001	0.001	0.001	0.001	0.001	0.001	0.001	0.001
TGGT1_238510	hypothetical protein	22.212	15.065	13.145	18.09	18.244	15.993	17.737	0.001	0.001	0.001	1002	0.001	0.001	1
TGGT1_238860	hypothetical protein	0.098	0.001	0.001	0.001	0.001	0.001	0.136	0.001	0.001	0.001	0.001	0.001	0.001	0.001
TGGT1_238870	hypothetical protein	19.565	15.256	18.539	18.672	17.941	20.19	18.734	0.001	0.001	0.001	0.001	0.001	0.001	0.001
TGGT1_238880	hypothetical protein	8.801	5.954	5.038	5.887	5.754	5.204	5.724	1002	1001	1201	1001	1101	1001	1001
TGGT1_238895	hypothetical protein	39.807	35.12	29.429	37.472	33.807	30.794	32.92	0.001	0.001	0.001	0.001	1	0.001	0.001
TGGT1_238915	hypothetical protein	0.001	0.019	0.026	0.001	0.001	0.041	0.001	0.001	0.001	0.001	0.001	0.001	0.001	0.001
TGGT1_238930	hypothetical protein	3.411	2.719	2.402	3.296	2.627	3.358	2.918	100	100	100	101	100	100	1
TGGT1_238940	putative GDP mannose 4,6-dehydratase	12.473	12.374	11.784	12.208	14.924	10.428	13.396	3003	3003	3003	3003	3003	3005	6013
TGGT1_238950	putative fatty acyl-CoA desaturase	50.036	35.295	25.196	40.128	38.717	33.952	41.774	2004	2003	2002	2003	2004	2003	2004
TGGT1_238960	EF hand domain-containing protein	0.886	1.037	0.83	0.938	1.298	1.216	0.885	0.001	0.001	0.001	0.001	0.001	0.001	0.001
TGGT1_238970	hypothetical protein	0.023	0.011	0.001	0.037	0.009	0.001	0.001	10001	0.001	0.001	0.001	0.001	0.001	0.001
TGGT1_238980	hypothetical protein	0.079	0.024	0.001	0.066	0.05	0.001	0.044	0.001	0.001	0.001	0.001	0.001	0.001	0.001
TGGT1_238995	ion channel protein	9.34	5.626	4.545	7.67	7.374	4.468	6.271	0.001	0.001	0.001	100	0.001	1	1
TGGT1_239010	hypothetical protein	92.695	57.582	51.314	72.893	68.938	55.897	73.849	0.001	0.001	0.001	0.001	0.001	0.001	0.001
TGGT1_239020	ABC transporter transmembrane region domain-containing protein	4.443	9.454	6.1	3.918	2.551	2.026	4.265	4	2	1003	2006	5	1002	1007
TGGT1_239050	hypothetical protein	9.275	11.043	9.657	9.476	8.632	8.903	8.362	0.001	1002	1	1007	2004	0.001	1
TGGT1_239070	hypothetical protein	8.506	9.722	11.328	8.717	9.535	9.959	10.067	0.001	1	0.001	0.001	4	0.001	1
TGGT1_239080	carrier superfamily protein	9.215	8.86	10.159	13.113	10.747	9.557	9.974	1	0.001	0.001	0.001	0.001	0.001	0.001
TGGT1_239083	hypothetical protein	0.36	0.383	1.439	1.502	1.583	0.585	0.498	0.001	0.001	10000	0.001	0.001	0.001	0.001
TGGT1_239087	hypothetical protein	39.677	53.543	61.336	43.515	41.774	47.793	39.965	0.001	0.001	0.001	0.001	0.001	0.001	0.001
TGGT1_239090	SAG-related sequence SRS23	16.937	22.752	29.586	11.596	14.896	13.881	16.347	0.001	0.001	0.001	0.001	0.001	0.001	0.001
TGGT1_239100	ribosomal protein RPS7	2541.56	2967.11	3271.82	2414.64	2498.07	2893.58	2716.59	0.001	1001	1001	1001	2002	1001	1001
TGGT1_239110	leucine rich repeat-containing protein	0.065	0.054	0.001	0.07	0.037	0.001	0.123	0.001	0.001	0.001	0.001	0.001	0.001	0.001
TGGT1_239130	Tyrosine kinase-like (TKL) protein	8.266	7.449	7.517	7.98	8.309	7.553	7.821	104	101	101	101	105	101	102
TGGT1_239250	putative diacylglycerol kinase	12.027	11.535	11.275	13.363	12.751	10.531	9.912	0.001	0.001	4	0.001	0.001	1	0.001
TGGT1_239260	histone H4	12.068	14.812	9.582	5.666	6.556	9.655	8.985	100	100	100	100	100	100	100
TGGT1_239270	hypothetical protein	23.802	12.028	7.225	17.799	17.81	10.166	16.211	1001	4005	1002	2003	1002	1001	2003
TGGT1_239290	hypothetical protein	7.688	6.276	6.701	7.513	7.892	6.432	7.278	1	1001	100	0.001	1	1	0.001
TGGT1_239300	hypothetical protein	14.759	8.162	7.764	10.567	8.951	8.212	9.85	1	0.001	0.001	0.001	0.001	0.001	0.001
TGGT1_239310	ribulose 5-phosphate isomerase	47.704	40.261	40.469	41.047	49.435	41.761	40.986	0.001	1	0.001	0.001	1	1	0.001
TGGT1_239320	BolA family protein	14.509	14.332	12.88	10.68	12.61	15.138	11.742	1001	1001	1001	1001	1002	1001	1001
TGGT1_239330	ribosomal protein RPL37	1730.76	2197.09	2357.56	1536.11	1605.02	2076.31	1763.65	0.001	0.001	0.001	1	0.001	0.001	0.001
TGGT1_239340	hypothetical protein	10.896	10.374	9.092	8.711	8.649	9.092	10.218	3	0.001	1	0.001	0.001	0.001	1
TGGT1_239350	RAP domain-containing protein	3.038	2.466	2.313	3.12	2.955	2.466	2.458	0.001	102	100	1	1	100	1
TGGT1_239365	hypothetical protein	0.001	0.028	0.06	0.001	0.028	0.059	0.047	0.001	0.001	0.001	0.001	0.001	100	0.001
TGGT1_239400	hypothetical protein	27.902	20.457	18.225	26.902	24.793	19.944	24.828	2	1	1	1003	1	1	1003
TGGT1_239410	hypothetical protein	35.566	30.577	30.532	34.444	36.399	30.591	33.262	0.001	1001	0.001	0.001	0.001	1002	0.001
TGGT1_239420	protein kinase	67.118	56.979	39.251	76.828	67.402	51.931	66.177	1	1	3	1	2	2	1
TGGT1_239430	EF hand domain-containing protein	0.088	0.001	0.001	0.105	0.001	0.001	0.001	0.001	0.001	0.001	0.001	0.001	0.001	0.001
TGGT1_239440	protein kinase (incomplete catalytic triad)	25.953	21.268	19.064	22.733	23.434	20.821	21.607	0.001	0.001	0.001	0.001	1	0.001	1
TGGT1_239475	hypothetical protein	0.094	0.085	0.076	0.147	0.167	0.086	0.101	10001	2	2	0.001	1	2002	2003
TGGT1_239480	RNB family domain-containing protein	6.706	6.832	4.711	5.715	6.514	5.755	5.31	5	1008	7	1009	1003	1007	1005
TGGT1_239490	dehydrogenase E1 component family protein	48.255	41.931	35.432	44.373	45.137	40.948	44.428	2003	3003	2003	3003	2002	1003	2003
TGGT1_239500	putative proteasome subunit alpha type	73.263	90.172	99.5	74.578	82.714	101.586	93.614	0.001	2002	1001	1001	3	0.001	0.001
TGGT1_239510	hypothetical protein	0.172	0.1	0.22	0.066	0.062	0.001	0.001	0.001	1001	0.001	0.001	0.001	0.001	0.001
TGGT1_239520	hypothetical protein	0.001	0.001	0.001	0.001	0.001	0.001	0.001	0.001	0.001	0.001	0.001	0.001	0.001	0.001
TGGT1_239530	alanine-glyoxylate aminotransferase	117.588	99.528	147.986	115.815	131.177	154.555	161.973	0.001	0.001	0.001	0.001	0.001	0.001	0.001
TGGT1_239540	LEM3 (ligand-effect modulator 3) family / CDC50 family protein	13.237	14.117	15.6	19.875	17.075	14.88	16.932	0.001	0.001	0.001	1	0.001	1	0.001
TGGT1_239550	putative dynein light chain 2B, cytoplasmic	0.001	0.071	0.17	0.001	0.001	0.001	0.001	0.001	0.001	0.001	0.001	0.001	0.001	0.001
TGGT1_239560	myosin E	3.61	2.877	2.229	2.829	3.369	2.621	3.305	1002	1004	1001	1002	1001	1001	1001
TGGT1_239570	hypothetical protein	0.001	0.001	0.001	0.001	0.001	0.001	0.001	0.001	0.001	0.001	0.001	0.001	0.001	0.001
TGGT1_239580	hypothetical protein	0.001	0.001	0.001	0.001	0.001	0.001	0.001	0.001	0.001	0.001	0.001	0.001	0.001	0.001
TGGT1_239590	WD domain, G-beta repeat-containing protein	18.232	13.107	16.637	14.757	18.116	14.4	14.604	0.001	0.001	0.001	0.001	1	0.001	0.001
TGGT1_239600	rhoptry kinase family protein ROP23 (incomplete catalytic triad)	0.22	0.548	0.41	0.655	0.69	0.572	0.426	0.001	0.001	0.001	0.001	1	0.001	0.001
TGGT1_239610	hypothetical protein	14.018	11.129	13.242	12.591	15.177	13.488	13.992	0.001	0.001	0.001	0.001	0.001	0.001	0.001
TGGT1_239620	5'-nucleotidase, C-terminal domain-containing protein	6.407	5.905	4.259	7.479	7.703	5.698	5.805	0.001	0.001	3	0.001	0.001	0.001	3
TGGT1_239630	cytidine and deoxycytidylate deaminase zinc-binding region domain-containing protein	40.093	45.965	19.047	14.477	16.223	17.78	18.812	2	3	2	2	2	3	4
TGGT1_239640	hypothetical protein	0.001	0.001	0.001	0.001	0.072	0.001	0.001	0.001	0.001	0.001	0.001	0.001	0.001	0.001
TGGT1_239650	hypothetical protein	0.001	0.001	0.001	0.001	0.001	0.001	0.001	0.001	0.001	0.001	0.001	0.001	0.001	0.001
TGGT1_239660	hypothetical protein	0.001	0.001	0.001	0.001	0.001	0.001	0.001	0.001	0.001	0.001	0.001	0.001	0.001	0.001
TGGT1_239670	hypothetical protein	0.001	0.001	0.001	0.001	0.001	0.001	0.001	0.001	0.001	0.001	0.001	0.001	0.001	0.001
TGGT1_239680	hypothetical protein	22.48	18.433	21.192	21.577	22.152	20.932	26.162	1001	1001	1001	2002	1001	2002	1001
TGGT1_239690	hypothetical protein	19.687	31.464	46.156	33.08	31.26	34.292	27.215	0.001	1	0.001	1	1	1	1
TGGT1_239700	regulator of chromosome condensation (RCC1) repeat-containing protein	5.344	3.725	2.656	4.779	4.657	3.014	3.724	2003	1003	1003	3006	3006	1001	2203
TGGT1_239710	phosphomannomutase	19.747	28.629	26.275	28.028	25.61	26.981	23.37	0.001	1003	2	1002	1	1	1
TGGT1_239720	putative 50S ribosomal protein l24	12.022	20.081	27.969	13.818	13.895	23.133	12.99	1001	1001	1002	2002	1002	1001	1001
TGGT1_239730	MORN repeat-containing protein	0.351	0.802	0.696	1.389	0.449	0.713	0.895	0.001	0.001	0.001	0.001	0.001	0.001	0.001
TGGT1_239740	dense granule protein GRA14	696.37	815.434	971.252	779.676	772.263	829.515	787.815	0.001	0.001	0.001	0.001	0.001	0.001	0.001
TGGT1_239748	hypothetical protein	10.335	14.384	20.059	12.818	13.236	16.479	16.255	0.001	0.001	0.001	0.001	0.001	0.001	0.001
TGGT1_239752	hypothetical protein	120.199	93.546	86.101	94.026	99.022	100.698	106.763	0.001	0.001	0.001	0.001	0.001	0.001	0.001
TGGT1_239755	hypothetical protein	0.001	0.038	0.001	0.001	0.001	0.001	0.001	0.001	0.001	0.001	0.001	0.001	0.001	0.001
TGGT1_239760	ribosomal protein RPL22	815.49	1356.11	1490.37	1011.52	1040.08	1438.29	1123.49	1001	1001	1001	1001	1001	1001	1001
TGGT1_239770	alveolin domain containing intermediate filament IMC11	129.372	193.767	218.307	168.152	178.176	202.163	185.025	0.001	0.001	0.001	0.001	0.001	0.001	0.001
TGGT1_239780	hypothetical protein	35.648	35.205	35.005	36.508	37.019	32.307	32.759	0.001	0.001	0.001	0.001	0.001	0.001	0.001
TGGT1_239790	BRCA1 C Terminus (BRCT) domain-containing protein	56.619	41.834	43.676	43.691	41.237	37.344	40.702	6007	6006	8008	6006	6007	6007	5006
TGGT1_239795	hypothetical protein	17.253	29.731	35.6	28.324	22.947	24.239	22.667	0.001	0.001	0.001	0.001	0.001	0.001	0.001
TGGT1_239800	hypothetical protein	66.7	57.561	58.567	75.279	71.002	61.507	59.526	0.001	0.001	1	0.001	0.001	0.001	0.001
TGGT1_239810	hypothetical protein	8.425	5.158	3.004	7.061	6.43	4.305	4.714	0.001	0.001	0.001	0.001	0.001	0.001	0.001
TGGT1_239820	D-3-phosphoglycerate dehydrogenase	155.477	136.406	109.712	135.475	141.545	121.736	130.56	1	1003	1002	1002	1002	1002	1002
TGGT1_239830	TBC domain-containing protein	37.043	22.473	14.837	27.52	26.415	16.781	22.152	2002	1001	1101	1001	1001	1001	1002
TGGT1_239855	Ras-associated protein Rap1 isoform 1 family protein	0.647	0.372	0.627	0.603	0.635	0.566	0.895	2	1	0.001	0.001	0.001	100	10000
[truncated: 6,771 more rows]

## Sheet: All variant
	Ref Pos	Gene Name	WT Variant - Called Seq	35-1 Variant - Called Seq	35-2 Variant - Called Seq	35-3 Variant - Called Seq	35-4 Variant - Called Seq	35-5 Variant - Called Seq	35-6 Variant - Called Seq	WT Variant - Amino Acid Change	35-1 Variant - Amino Acid Change	35-2 Variant - Amino Acid Change	35-3 Variant - Amino Acid Change	35-4 Variant - Amino Acid Change	35-5 Variant - Amino Acid Change	35-6 Variant - Amino Acid Change	WT Variant - Depth	35-1 Variant - Depth	35-2 Variant - Depth	35-3 Variant - Depth	35-4 Variant - Depth	35-5 Variant - Depth	35-6 Variant - Depth	WT Variant - SNP %	35-1 Variant - SNP %	35-2 Variant - SNP %	35-3 Variant - SNP %	35-4 Variant - SNP %	35-5 Variant - SNP %	35-6 Variant - SNP %	WT Variant - P not ref	35-1 Variant - P not ref	35-2 Variant - P not ref	35-3 Variant - P not ref	35-4 Variant - P not ref	35-5 Variant - P not ref	35-6 Variant - P not ref
TGGT1_chrIa	4620	TGGT1_292920	- > ins A														2	------	------	------	------	------	------	1	------	------	------	------	------	------	1	------	------	------	------	------	------
TGGT1_chrIa	6619	TGGT1_292920						C>T									------	------	------	------	------	5	------	------	------	------	------	------	0.8	------	------	------	------	------	------	0.9999	------
TGGT1_chrIa	6924	TGGT1_292920	G>A	G>A	G>A	G>A	G>A	G>A	G>A								115	140	52	86	65	41	63	0.7913	0.9142	0.8846	0.9186	0.8769	0.9756	0.9365	0.9999	1	1	1	0.9999	1	1
TGGT1_chrIa	19412	TGGT1_292935							G>T								------	------	------	------	------	------	2	------	------	------	------	------	------	1	------	------	------	------	------	------	1
TGGT1_chrIa	20665		A>G														2	------	------	------	------	------	------	1	------	------	------	------	------	------	1	------	------	------	------	------	------
TGGT1_chrIa	30423			G>T													------	3	------	------	------	------	------	------	0.6666	------	------	------	------	------	------	0.9998	------	------	------	------	------
TGGT1_chrIa	33996	TGGT1_292960						A>G									------	------	------	------	------	3	------	------	------	------	------	------	0.6666	------	------	------	------	------	------	0.8892	------
TGGT1_chrIa	35367	TGGT1_292960			G>T							p.(=)					------	------	6	------	------	------	------	------	------	0.8333	------	------	------	------	------	------	1	------	------	------	------
TGGT1_chrIa	36678							C>T									------	------	------	------	------	2	------	------	------	------	------	------	1	------	------	------	------	------	------	1	------
TGGT1_chrIa	36987					A>C											------	------	------	3	------	------	------	------	------	------	0.6666	------	------	------	------	------	------	0.9853	------	------	------
TGGT1_chrIa	37208				T>A												------	------	3	------	------	------	------	------	------	0.6666	------	------	------	------	------	------	0.9958	------	------	------	------
TGGT1_chrIa	39456	TGGT1_292975		- > ins T													------	4	------	------	------	------	------	------	0.5	------	------	------	------	------	------	0.6618	------	------	------	------	------
TGGT1_chrIa	39783	TGGT1_292975	T>A	T>A	T>A	T>A	T>A	T>A	T>A								16	31	7	34	16	17	12	0.875	0.8709	0.8571	0.5294	1	0.7058	0.8333	1	1	1	0.7711	1	0.9999	1
TGGT1_chrIa	39801	TGGT1_292975				CA>AG											------	------	------	8	------	------	------	------	------	------	1	------	------	------	------	------	------	1	------	------	------
TGGT1_chrIa	39903	TGGT1_292975						C>G									------	------	------	------	------	3	------	------	------	------	------	------	0.6666	------	------	------	------	------	------	0.8975	------
TGGT1_chrIa	39953	TGGT1_292975						C>G									------	------	------	------	------	3	------	------	------	------	------	------	0.6666	------	------	------	------	------	------	0.9958	------
TGGT1_chrIa	40441	TGGT1_292975				T>G											------	------	------	2	------	------	------	------	------	------	1	------	------	------	------	------	------	1	------	------	------
TGGT1_chrIa	40457	TGGT1_292975						AA > del 2									------	------	------	------	------	2	------	------	------	------	------	------	1	------	------	------	------	------	------	1	------
TGGT1_chrIa	40768	TGGT1_292975		A>G													------	2	------	------	------	------	------	------	1	------	------	------	------	------	------	1	------	------	------	------	------
TGGT1_chrIa	41466	TGGT1_292975				G>A											------	------	------	2	------	------	------	------	------	------	1	------	------	------	------	------	------	1	------	------	------
TGGT1_chrIa	41619	TGGT1_292975							- > ins A								------	------	------	------	------	------	2	------	------	------	------	------	------	1	------	------	------	------	------	------	1
TGGT1_chrIa	41671	TGGT1_292975		T>C													------	2	------	------	------	------	------	------	1	------	------	------	------	------	------	1	------	------	------	------	------
TGGT1_chrIa	45907	TGGT1_292975						A>G							p.S1262P		------	------	------	------	------	7	------	------	------	------	------	------	0.5714	------	------	------	------	------	------	0.9814	------
TGGT1_chrIa	47154	TGGT1_292975				GG > del 2											------	------	------	2	------	------	------	------	------	------	1	------	------	------	------	------	------	1	------	------	------
TGGT1_chrIa	47170	TGGT1_292975			A>G												------	------	7	------	------	------	------	------	------	0.4285	------	------	------	------	------	------	0.9518	------	------	------	------
TGGT1_chrIa	47179	TGGT1_292975			A>G												------	------	6	------	------	------	------	------	------	0.3333	------	------	------	------	------	------	0.5713	------	------	------	------
TGGT1_chrIa	47366	TGGT1_292975				ATATAT > del 6											------	------	------	3	------	------	------	------	------	------	1	------	------	------	------	------	------	1	------	------	------
TGGT1_chrIa	47608	TGGT1_292975				C>T											------	------	------	3	------	------	------	------	------	------	1	------	------	------	------	------	------	1	------	------	------
TGGT1_chrIa	52269	TGGT1_292975						G>A							p.(=)		------	------	------	------	------	3	------	------	------	------	------	------	0.6666	------	------	------	------	------	------	0.9958	------
TGGT1_chrIa	53206	TGGT1_292975						G>A							p.P45L		------	------	------	------	------	2	------	------	------	------	------	------	1	------	------	------	------	------	------	1	------
TGGT1_chrIa	53210	TGGT1_292975						G>A							p.P44S		------	------	------	------	------	2	------	------	------	------	------	------	1	------	------	------	------	------	------	1	------
TGGT1_chrIa	55292					C>A											------	------	------	2	------	------	------	------	------	------	1	------	------	------	------	------	------	1	------	------	------
TGGT1_chrIa	55587					A>T											------	------	------	2	------	------	------	------	------	------	1	------	------	------	------	------	------	1	------	------	------
TGGT1_chrIa	55629						AC > del 2										------	------	------	------	3	------	------	------	------	------	------	0.6666	------	------	------	------	------	------	0.9958	------	------
TGGT1_chrIa	56210		A>G														2	------	------	------	------	------	------	1	------	------	------	------	------	------	1	------	------	------	------	------	------
TGGT1_chrIa	60285	TGGT1_293000	- > ins T														2	------	------	------	------	------	------	1	------	------	------	------	------	------	1	------	------	------	------	------	------
TGGT1_chrIa	63055	TGGT1_293000			T>C												------	------	4	------	------	------	------	------	------	1	------	------	------	------	------	------	1	------	------	------	------
TGGT1_chrIa	66589	TGGT1_293000			A>G												------	------	2	------	------	------	------	------	------	1	------	------	------	------	------	------	1	------	------	------	------
TGGT1_chrIa	68218	TGGT1_293000					GTGTTGCACTGT > del 12										------	------	------	------	3	------	------	------	------	------	------	0.6666	------	------	------	------	------	------	0.9958	------	------
TGGT1_chrIa	74878						C>T										------	------	------	------	2	------	------	------	------	------	------	1	------	------	------	------	------	------	1	------	------
TGGT1_chrIa	75294				C>T												------	------	7	------	------	------	------	------	------	0.5714	------	------	------	------	------	------	0.9885	------	------	------	------
TGGT1_chrIa	85451	TGGT1_293030	G>A							p.(=)							4	------	------	------	------	------	------	1	------	------	------	------	------	------	1	------	------	------	------	------	------
TGGT1_chrIa	92252		T>A	T>A		T>A	T>A	T>A	T>A								2	3	------	4	5	10	9	1	1	------	1	0.8	1	1	1	1	------	1	0.5081	1	1
TGGT1_chrIa	92262		T>A	T>A		T>A	T>A	T>A	T>A								2	3	------	4	5	10	8	1	1	------	1	0.8	1	1	1	1	------	1	0.5081	1	1
TGGT1_chrIa	97862								TT > del 2								------	------	------	------	------	------	5	------	------	------	------	------	------	0.8	------	------	------	------	------	------	0.9999
TGGT1_chrIa	98573							- > ins A									------	------	------	------	------	56	------	------	------	------	------	------	0.6071	------	------	------	------	------	------	0.9419	------
TGGT1_chrIa	101346	TGGT1_293060							- > ins A								------	------	------	------	------	------	3	------	------	------	------	------	------	0.6666	------	------	------	------	------	------	0.9958
TGGT1_chrIa	101526	TGGT1_293060						T>C									------	------	------	------	------	2	------	------	------	------	------	------	1	------	------	------	------	------	------	1	------
TGGT1_chrIa	103246	TGGT1_293060						G	G>A								------	------	------	------	------	4	4	------	------	------	------	------	0.5	0.5	------	------	------	------	------	0.5	0.6417
TGGT1_chrIa	103691	TGGT1_293060					- > ins G										------	------	------	------	3	------	------	------	------	------	------	0.6666	------	------	------	------	------	------	0.9958	------	------
TGGT1_chrIa	104813	TGGT1_293060							C>T								------	------	------	------	------	------	2	------	------	------	------	------	------	1	------	------	------	------	------	------	1
TGGT1_chrIa	106597	TGGT1_293060	- > ins CTT	- > ins CTT	- > ins CTT	- > ins CTT	- > ins CTT	- > ins CTT	- > ins CTT								11	69	27	18	15	12	19	0.5454	0.884	0.5185	0.5555	0.5333	0.9166	0.7894	0.7623	0.9999	0.9742	0.9614	0.5788	1	0.9999
TGGT1_chrIa	106605	TGGT1_293060	C>T	C>T	C>T	C>T	C>T	C>T	C>T								11	70	27	18	15	12	19	0.5454	0.8714	0.7037	0.5555	0.5333	0.9166	0.7894	0.962	0.9999	0.9997	0.9663	0.6512	1	0.9999
TGGT1_chrIa	109650					T > del 1											------	------	------	5	------	------	------	------	------	------	0.8	------	------	------	------	------	------	0.9999	------	------	------
TGGT1_chrIa	118725	TGGT1_293170			A>G							p.S835P					------	------	4	------	------	------	------	------	------	1	------	------	------	------	------	------	1	------	------	------	------
TGGT1_chrIa	120933	TGGT1_293170					C>A							p.E99.			------	------	------	------	23	------	------	------	------	------	------	0.5217	------	------	------	------	------	------	0.9933	------	------
TGGT1_chrIa	123749						T>C										------	------	------	------	5	------	------	------	------	------	------	0.6	------	------	------	------	------	------	0.9906	------	------
TGGT1_chrIa	128283	TGGT1_293180	C>A														3	------	------	------	------	------	------	0.6666	------	------	------	------	------	------	0.9958	------	------	------	------	------	------
TGGT1_chrIa	135529	TGGT1_293190	G>A	G>A	G>A	G>A	G>A	G>A	G>A								141	108	35	77	90	41	50	0.8865	1	0.9428	0.974	0.9222	0.9756	0.8999	1	1	1	1	1	1	1
TGGT1_chrIa	135699	TGGT1_293190				T>C											------	------	------	2	------	------	------	------	------	------	1	------	------	------	------	------	------	1	------	------	------
TGGT1_chrIa	135846	TGGT1_293190				G>A											------	------	------	6	------	------	------	------	------	------	0.6666	------	------	------	------	------	------	0.9998	------	------	------
TGGT1_chrIa	135937	TGGT1_293190			G>T												------	------	2	------	------	------	------	------	------	1	------	------	------	------	------	------	1	------	------	------	------
TGGT1_chrIa	140023	TGGT1_293190	AG > del 2	AG > del 2	AG > del 2	AG > del 2	AG > del 2	AG > del 2	AG > del 2								164	268	107	166	170	127	149	0.9268	0.9888	0.9906	0.9759	0.956	0.937	0.9731	1	1	1	1	1	1	1
TGGT1_chrIa	148651		A>G														3	------	------	------	------	------	------	0.6666	------	------	------	------	------	------	0.9958	------	------	------	------	------	------
TGGT1_chrIa	149347				C>A												------	------	2	------	------	------	------	------	------	1	------	------	------	------	------	------	1	------	------	------	------
TGGT1_chrIa	149368			- > ins T	- > ins T		- > ins T	- > ins T									------	4	4	------	2	3	------	------	1	1	------	1	0.6666	------	------	1	1	------	1	1	------
TGGT1_chrIa	149370			G>A	G>A		G>A	G>A									------	4	4	------	2	3	------	------	0.75	1	------	1	1	------	------	1	1	------	1	1	------
TGGT1_chrIa	149403			C>G	C>G		C>G	C>G									------	12	2	------	2	3	------	------	1	1	------	1	1	------	------	1	1	------	1	1	------
TGGT1_chrIa	150658	TGGT1_293210			A>C							p.K94T					------	------	3	------	------	------	------	------	------	0.6666	------	------	------	------	------	------	0.8975	------	------	------	------
TGGT1_chrIa	155762	TGGT1_293220	C>T														2	------	------	------	------	------	------	1	------	------	------	------	------	------	1	------	------	------	------	------	------
TGGT1_chrIa	157163	TGGT1_293220						A > del 1									------	------	------	------	------	2	------	------	------	------	------	------	1	------	------	------	------	------	------	1	------
TGGT1_chrIa	157705	TGGT1_293220		- > ins AT	C	- > ins AT	C	- > ins AT	C								------	2	4	2	4	4	15	------	1	0.5	1	0.5	0.75	0.4666	------	1	0.5	1	0.5	0.9999	0.1232
TGGT1_chrIa	160732			- > ins ATx3	- > ins ATx3			- > ins ATx3									------	22	17	------	------	6	------	------	0.7727	0.7745	------	------	1	------	------	0.9999	0.9999	------	------	1	------
TGGT1_chrIa	161160		- > ins CTG														10	------	------	------	------	------	------	0.6	------	------	------	------	------	------	0.998	------	------	------	------	------	------
TGGT1_chrIa	161168		T>A														10	------	------	------	------	------	------	0.6	------	------	------	------	------	------	0.9987	------	------	------	------	------	------
TGGT1_chrIa	161179		C > del 1														10	------	------	------	------	------	------	0.5	------	------	------	------	------	------	0.5872	------	------	------	------	------	------
TGGT1_chrIa	161184		AT > del 2														10	------	------	------	------	------	------	0.5	------	------	------	------	------	------	0.5872	------	------	------	------	------	------
TGGT1_chrIa	162340	TGGT1_293230	- > ins TGGT	- > ins TGGT	- > ins TGGT	- > ins TGGT	- > ins TGGT	- > ins TGGT	- > ins TGGT								61	117	53	44	81	50	46	0.918	0.8974	0.8679	0.909	0.8765	0.9599	0.7391	1	1	0.9999	1	0.9999	1	0.9997
TGGT1_chrIa	165467	TGGT1_293230							T>G								------	------	------	------	------	------	3	------	------	------	------	------	------	1	------	------	------	------	------	------	1
TGGT1_chrIa	165881	TGGT1_293230							C>G								------	------	------	------	------	------	4	------	------	------	------	------	------	0.5	------	------	------	------	------	------	0.9642
TGGT1_chrIa	166839	TGGT1_293230			C>G												------	------	8	------	------	------	------	------	------	1	------	------	------	------	------	------	1	------	------	------	------
TGGT1_chrIa	166891	TGGT1_293230							A>C								------	------	------	------	------	------	3	------	------	------	------	------	------	0.6666	------	------	------	------	------	------	0.9958
TGGT1_chrIa	167568	TGGT1_293230				G>A											------	------	------	8	------	------	------	------	------	------	0.75	------	------	------	------	------	------	0.9999	------	------	------
TGGT1_chrIa	167704	TGGT1_293230	A>G														2	------	------	------	------	------	------	1	------	------	------	------	------	------	1	------	------	------	------	------	------
TGGT1_chrIa	169184							G>C									------	------	------	------	------	3	------	------	------	------	------	------	0.6666	------	------	------	------	------	------	0.8892	------
TGGT1_chrIa	170375					C>T											------	------	------	5	------	------	------	------	------	------	0.6	------	------	------	------	------	------	0.9999	------	------	------
TGGT1_chrIa	187092							A>G									------	------	------	------	------	4	------	------	------	------	------	------	1	------	------	------	------	------	------	1	------
TGGT1_chrIa	188788	TGGT1_293252	G>A														4	------	------	------	------	------	------	1	------	------	------	------	------	------	1	------	------	------	------	------	------
TGGT1_chrIa	189249	TGGT1_293252, TGGT1_293254		T>G							p.M616L [TGGT1_293252]						------	2	------	------	------	------	------	------	1	------	------	------	------	------	------	1	------	------	------	------	------
TGGT1_chrIa	191011	TGGT1_293252, TGGT1_293256		A>T							p.(=) [TGGT1_293252]; p.(=) [TGGT1_293256]						------	2	------	------	------	------	------	------	1	------	------	------	------	------	------	1	------	------	------	------	------
TGGT1_chrIa	191053	TGGT1_293252, TGGT1_293256		G>A							p.(=) [TGGT1_293252]; p.(=) [TGGT1_293256]						------	2	------	------	------	------	------	------	1	------	------	------	------	------	------	1	------	------	------	------	------
TGGT1_chrIa	191361	TGGT1_293256	G>A														2	------	------	------	------	------	------	1	------	------	------	------	------	------	1	------	------	------	------	------	------
TGGT1_chrIa	197174	TGGT1_293258			C > del 1							p.R124fs					------	------	4	------	------	------	------	------	------	0.5	------	------	------	------	------	------	0.8447	------	------	------	------
TGGT1_chrIa	197501	TGGT1_293258						A>G							p.T233A		------	------	------	------	------	3	------	------	------	------	------	------	0.6666	------	------	------	------	------	------	0.9925	------
TGGT1_chrIa	198333	TGGT1_293258	G>C							p.G510A							2	------	------	------	------	------	------	1	------	------	------	------	------	------	1	------	------	------	------	------	------
TGGT1_chrIa	198395	TGGT1_293258							A>C							p.M531L	------	------	------	------	------	------	3	------	------	------	------	------	------	0.6666	------	------	------	------	------	------	0.9958
TGGT1_chrIa	202065						T>C										------	------	------	------	11	------	------	------	------	------	------	0.6363	------	------	------	------	------	------	0.9996	------	------
TGGT1_chrIa	202144				G>A												------	------	3	------	------	------	------	------	------	0.6666	------	------	------	------	------	------	0.9958	------	------	------	------
TGGT1_chrIa	202162					C>T											------	------	------	6	------	------	------	------	------	------	0.6666	------	------	------	------	------	------	0.9997	------	------	------
TGGT1_chrIa	202810				C>G												------	------	9	------	------	------	------	------	------	0.8888	------	------	------	------	------	------	1	------	------	------	------
TGGT1_chrIa	212708						G>C										------	------	------	------	4	------	------	------	------	------	------	1	------	------	------	------	------	------	1	------	------
TGGT1_chrIa	213483		C>A														3	------	------	------	------	------	------	0.6666	------	------	------	------	------	------	0.9958	------	------	------	------	------	------
TGGT1_chrIa	215367	TGGT1_293280	C>G							p.W2254C							2	------	------	------	------	------	------	1	------	------	------	------	------	------	1	------	------	------	------	------	------
TGGT1_chrIa	215556	TGGT1_293280							T>A							p.R2191S	------	------	------	------	------	------	3	------	------	------	------	------	------	0.6666	------	------	------	------	------	------	1
TGGT1_chrIa	219077	TGGT1_293280			C>G							p.A1018P					------	------	2	------	------	------	------	------	------	1	------	------	------	------	------	------	1	------	------	------	------
TGGT1_chrIa	219234	TGGT1_293280			G>A							p.(=)					------	------	2	------	------	------	------	------	------	1	------	------	------	------	------	------	1	------	------	------	------
TGGT1_chrIa	219827	TGGT1_293280	A>G							p.S768P							2	------	------	------	------	------	------	1	------	------	------	------	------	------	1	------	------	------	------	------	------
TGGT1_chrIa	220255	TGGT1_293280						C>G							p.R625P		------	------	------	------	------	3	------	------	------	------	------	------	0.6666	------	------	------	------	------	------	0.9958	------
TGGT1_chrIa	220770	TGGT1_293280		A>G							p.(=)						------	5	------	------	------	------	------	------	0.8	------	------	------	------	------	------	0.9999	------	------	------	------	------
TGGT1_chrIa	222528					G>A											------	------	------	3	------	------	------	------	------	------	0.6666	------	------	------	------	------	------	0.9853	------	------	------
TGGT1_chrIa	225917								T>G								------	------	------	------	------	------	2	------	------	------	------	------	------	1	------	------	------	------	------	------	1
TGGT1_chrIa	227230	TGGT1_293300	A>C	A>C	A>C	A>C	A>C	A>C	A>C	p.N34H	p.N34H	p.N34H	p.N34H	p.N34H	p.N34H	p.N34H	119	149	107	105	68	55	43	0.9663	1	1	0.9619	1	1	1	1	1	1	1	1	1	1
TGGT1_chrIa	232014			- > ins T		G											------	2	------	4	------	------	------	------	1	------	0.5	------	------	------	------	1	------	0.5	------	------	------
TGGT1_chrIa	235394	TGGT1_293320					T > del 1										------	------	------	------	2	------	------	------	------	------	------	1	------	------	------	------	------	------	1	------	------
TGGT1_chrIa	237831	TGGT1_293320				G>T											------	------	------	4	------	------	------	------	------	------	1	------	------	------	------	------	------	1	------	------	------
TGGT1_chrIa	237904	TGGT1_293320					T>C										------	------	------	------	2	------	------	------	------	------	------	1	------	------	------	------	------	------	1	------	------
TGGT1_chrIa	238932	TGGT1_293320	A>C	A>C	A>C	A>C	A>C	A>C	A>C								10	9	7	7	11	6	6	1	1	1	1	1	1	1	1	1	1	1	1	1	1
TGGT1_chrIa	238937	TGGT1_293320	C>G	C>G	C>G	C>G	C>G	C>G	C>G								49	49	29	37	31	19	32	1	1	1	1	1	1	1	1	1	1	1	1	1	1
TGGT1_chrIa	238940	TGGT1_293320	- > ins A	- > ins A	- > ins A	- > ins A	- > ins A	- > ins A	- > ins A								49	49	29	37	31	19	32	1	1	1	1	1	1	1	1	1	1	1	1	1	1
TGGT1_chrIa	241496	TGGT1_293320	A>G														2	------	------	------	------	------	------	1	------	------	------	------	------	------	1	------	------	------	------	------	------
TGGT1_chrIa	242404	TGGT1_293320							C>T								------	------	------	------	------	------	2	------	------	------	------	------	------	1	------	------	------	------	------	------	1
TGGT1_chrIa	242646	TGGT1_293320		G>C	G>C												------	3	4	------	------	------	------	------	1	1	------	------	------	------	------	1	1	------	------	------	------
TGGT1_chrIa	242956	TGGT1_293320						G>C									------	------	------	------	------	15	------	------	------	------	------	------	0.5333	------	------	------	------	------	------	0.9345	------
TGGT1_chrIa	243437	TGGT1_293320	T>A	T>A	T>A	T>A	T>A	T	T>A								65	62	37	45	39	52	25	0.8153	0.9032	0.8378	0.8666	0.8205	0.4807	0.8399	0.9999	1	0.9999	1	0.9999	0.4453	1
TGGT1_chrIa	244044	TGGT1_293320	C>T														2	------	------	------	------	------	------	1	------	------	------	------	------	------	1	------	------	------	------	------	------
TGGT1_chrIa	256471	TGGT1_293340	T>G			T>G			T>G								4	------	------	3	------	------	2	1	------	------	1	------	------	1	1	------	------	1	------	------	1
TGGT1_chrIa	259290	TGGT1_293350				C>G											------	------	------	2	------	------	------	------	------	------	1	------	------	------	------	------	------	1	------	------	------
TGGT1_chrIa	261704						C>T										------	------	------	------	3	------	------	------	------	------	------	0.6666	------	------	------	------	------	------	0.9958	------	------
TGGT1_chrIa	262553							T > del 1									------	------	------	------	------	4	------	------	------	------	------	------	1	------	------	------	------	------	------	1	------
TGGT1_chrIa	266329							C>T									------	------	------	------	------	3	------	------	------	------	------	------	1	------	------	------	------	------	------	1	------
TGGT1_chrIa	267424		T>A				- > ins A										3	------	------	------	5	------	------	1	------	------	------	0.6	------	------	1	------	------	------	0.9846	------	------
TGGT1_chrIa	267449		A>G														3	------	------	------	------	------	------	1	------	------	------	------	------	------	1	------	------	------	------	------	------
TGGT1_chrIa	269088	TGGT1_293370				G>T							p.(=)				------	------	------	5	------	------	------	------	------	------	0.6	------	------	------	------	------	------	0.9906	------	------	------
TGGT1_chrIa	269092	TGGT1_293370				T>C							p.K1159R				------	------	------	5	------	------	------	------	------	------	0.6	------	------	------	------	------	------	0.9906	------	------	------
TGGT1_chrIa	269095	TGGT1_293370				TTCCTGTT > del 8							p.N1156fs				------	------	------	5	------	------	------	------	------	------	0.6	------	------	------	------	------	------	0.9906	------	------	------
TGGT1_chrIa	271673	TGGT1_293370				G>A											------	------	------	2	------	------	------	------	------	------	1	------	------	------	------	------	------	1	------	------	------
TGGT1_chrIa	271762	TGGT1_293370				C>G											------	------	------	6	------	------	------	------	------	------	0.6666	------	------	------	------	------	------	0.9998	------	------	------
TGGT1_chrIa	277273	TGGT1_293380		T>G													------	2	------	------	------	------	------	------	1	------	------	------	------	------	------	1	------	------	------	------	------
TGGT1_chrIa	278704	TGGT1_293380				G>T											------	------	------	6	------	------	------	------	------	------	0.6666	------	------	------	------	------	------	0.9998	------	------	------
TGGT1_chrIa	278801	TGGT1_293380						T>C									------	------	------	------	------	5	------	------	------	------	------	------	0.8	------	------	------	------	------	------	0.9999	------
TGGT1_chrIa	279410	TGGT1_293380					C>T										------	------	------	------	7	------	------	------	------	------	------	0.5714	------	------	------	------	------	------	0.7477	------	------
TGGT1_chrIa	279413	TGGT1_293380					G>T										------	------	------	------	7	------	------	------	------	------	------	0.5714	------	------	------	------	------	------	0.9814	------	------
TGGT1_chrIa	280895	TGGT1_293380			G>A												------	------	3	------	------	------	------	------	------	0.6666	------	------	------	------	------	------	0.9998	------	------	------	------
TGGT1_chrIa	280918	TGGT1_293380	TA > del 2		TATA > del 4	TA > del 2	TA > del 2	T									6	------	3	5	5	4	------	1	------	0.8333	0.8	0.8	0.5	------	1	------	0.9909	0.9999	0.9999	0.5	------
TGGT1_chrIa	286027	TGGT1_293390						C>T									------	------	------	------	------	2	------	------	------	------	------	------	1	------	------	------	------	------	------	1	------
TGGT1_chrIa	286393	TGGT1_293390					G>A										------	------	------	------	2	------	------	------	------	------	------	1	------	------	------	------	------	------	1	------	------
TGGT1_chrIa	287048	TGGT1_293390			GC > del 2												------	------	2	------	------	------	------	------	------	1	------	------	------	------	------	------	1	------	------	------	------
TGGT1_chrIa	287286	TGGT1_293390		T		TATA > del 4											------	7	------	2	------	------	------	------	0.4285	------	1	------	------	------	------	0.2522	------	1	------	------	------
TGGT1_chrIa	287289	TGGT1_293390		A > del 1													------	7	------	------	------	------	------	------	0.4285	------	------	------	------	------	------	0.9906	------	------	------	------	------
TGGT1_chrIa	287372	TGGT1_293390		A>G													------	4	------	------	------	------	------	------	0.75	------	------	------	------	------	------	0.9999	------	------	------	------	------
TGGT1_chrIa	287673	TGGT1_293390							- > ins T								------	------	------	------	------	------	2	------	------	------	------	------	------	1	------	------	------	------	------	------	1
TGGT1_chrIa	289662		TATATATATA > del 10				TATATATA > del 8		TATATATA > del 8								5	------	------	------	2	------	10	0.92	------	------	------	1	------	1	0.9616	------	------	------	1	------	1
TGGT1_chrIa	295092		A>C		A>C		A>C										3	------	4	------	4	------	------	1	------	1	------	1	------	------	1	------	1	------	1	------	------
TGGT1_chrIa	295832	TGGT1_293420					A > del 1							p.A229fs			------	------	------	------	6	------	------	------	------	------	------	1	------	------	------	------	------	------	1	------	------
TGGT1_chrIa	297034		G>T	G>T	G>T	G>T	G>T	G>T	G>T								4	14	4	16	7	7	15	0.75	1	1	1	1	1	1	0.9999	1	1	1	1	1	1
TGGT1_chrIa	297139			G>T													------	2	------	------	------	------	------	------	1	------	------	------	------	------	------	1	------	------	------	------	------
TGGT1_chrIa	299160								G>A								------	------	------	------	------	------	2	------	------	------	------	------	------	1	------	------	------	------	------	------	1
TGGT1_chrIa	310096								C>T								------	------	------	------	------	------	7	------	------	------	------	------	------	0.5714	------	------	------	------	------	------	0.9814
TGGT1_chrIa	319866	TGGT1_293460						T>C									------	------	------	------	------	2	------	------	------	------	------	------	1	------	------	------	------	------	------	1	------
TGGT1_chrIa	319869	TGGT1_293460	G>A					G>A									4	------	------	------	------	3	------	1	------	------	------	------	1	------	1	------	------	------	------	1	------
TGGT1_chrIa	321099	TGGT1_293460						AT > del 2									------	------	------	------	------	4	------	------	------	------	------	------	1	------	------	------	------	------	------	1	------
TGGT1_chrIa	323608	TGGT1_293460							G>A								------	------	------	------	------	------	2	------	------	------	------	------	------	1	------	------	------	------	------	------	1
TGGT1_chrIa	325437	TGGT1_293460						- > ins AT	- > ins AT								------	------	------	------	------	2	3	------	------	------	------	------	1	1	------	------	------	------	------	1	1
TGGT1_chrIa	327779	TGGT1_293460	C>T	C>T	C>T		C>T	C>T	C>T								2	11	6	------	11	3	8	1	0.8181	1	------	1	1	1	1	1	1	------	1	1	1
TGGT1_chrIa	327787	TGGT1_293460	G>T	G>T	G>T	G>T	G>T	G>T	G>T								2	11	6	2	11	3	8	1	0.8181	1	1	1	1	1	1	1	1	1	1	1	1
TGGT1_chrIa	330514	TGGT1_293460				T>C											------	------	------	5	------	------	------	------	------	------	0.8	------	------	------	------	------	------	0.9999	------	------	------
TGGT1_chrIa	330574	TGGT1_293460		- > ins T													------	5	------	------	------	------	------	------	0.6	------	------	------	------	------	------	0.9996	------	------	------	------	------
TGGT1_chrIa	330604	TGGT1_293460	G>A														10	------	------	------	------	------	------	0.6	------	------	------	------	------	------	0.998	------	------	------	------	------	------
TGGT1_chrIa	330932	TGGT1_293460						T > del 1									------	------	------	------	------	3	------	------	------	------	------	------	0.6666	------	------	------	------	------	------	0.9925	------
TGGT1_chrIa	330950	TGGT1_293460	A>G														3	------	------	------	------	------	------	0.6666	------	------	------	------	------	------	0.9958	------	------	------	------	------	------
TGGT1_chrIa	331369	TGGT1_293460					T>C										------	------	------	------	3	------	------	------	------	------	------	0.6666	------	------	------	------	------	------	0.9958	------	------
TGGT1_chrIa	334372	TGGT1_293470					A>G										------	------	------	------	5	------	------	------	------	------	------	0.6	------	------	------	------	------	------	0.9906	------	------
TGGT1_chrIa	335026	TGGT1_293470					CT>AC										------	------	------	------	3	------	------	------	------	------	------	0.6666	------	------	------	------	------	------	0.9958	------	------
TGGT1_chrIa	368281	TGGT1_293500							T>A							p.(=)	------	------	------	------	------	------	2	------	------	------	------	------	------	1	------	------	------	------	------	------	1
TGGT1_chrIa	369301	TGGT1_293500					G>C							p.W1667S			------	------	------	------	4	------	------	------	------	------	------	0.75	------	------	------	------	------	------	0.9999	------	------
TGGT1_chrIa	369427	TGGT1_293500			C>T							p.T1709I					------	------	2	------	------	------	------	------	------	1	------	------	------	------	------	------	1	------	------	------	------
TGGT1_chrIa	370003			T > del 1													------	3	------	------	------	------	------	------	0.6666	------	------	------	------	------	------	0.9958	------	------	------	------	------
TGGT1_chrIa	370382			A>G													------	2	------	------	------	------	------	------	1	------	------	------	------	------	------	1	------	------	------	------	------
TGGT1_chrIa	374710	TGGT1_293520					G>T										------	------	------	------	11	------	------	------	------	------	------	0.5454	------	------	------	------	------	------	0.9992	------	------
TGGT1_chrIa	377678	TGGT1_293540			G>A												------	------	6	------	------	------	------	------	------	0.6666	------	------	------	------	------	------	0.9993	------	------	------	------
TGGT1_chrIa	378506	TGGT1_293540		G>A													------	3	------	------	------	------	------	------	0.6666	------	------	------	------	------	------	0.9958	------	------	------	------	------
TGGT1_chrIa	379773	TGGT1_293540							G>C								------	------	------	------	------	------	2	------	------	------	------	------	------	1	------	------	------	------	------	------	1
TGGT1_chrIa	382380			C>T				C>T	C>T								------	15	------	------	------	2	2	------	0.6666	------	------	------	1	1	------	0.9999	------	------	------	1	1
TGGT1_chrIa	385233	TGGT1_293550	T>C														2	------	------	------	------	------	------	1	------	------	------	------	------	------	1	------	------	------	------	------	------
TGGT1_chrIa	386426	TGGT1_293550				T>G											------	------	------	3	------	------	------	------	------	------	0.6666	------	------	------	------	------	------	0.8892	------	------	------
TGGT1_chrIa	386444	TGGT1_293550				T>A											------	------	------	2	------	------	------	------	------	------	1	------	------	------	------	------	------	1	------	------	------
TGGT1_chrIa	389162	TGGT1_293550					A>G										------	------	------	------	3	------	------	------	------	------	------	0.6666	------	------	------	------	------	------	0.9958	------	------
TGGT1_chrIa	393186								A>G								------	------	------	------	------	------	6	------	------	------	------	------	------	0.5	------	------	------	------	------	------	0.9428
TGGT1_chrIa	393913					A>G											------	------	------	2	------	------	------	------	------	------	1	------	------	------	------	------	------	1	------	------	------
TGGT1_chrIa	394522								- > ins T								------	------	------	------	------	------	7	------	------	------	------	------	------	0.5714	------	------	------	------	------	------	0.9827
TGGT1_chrIa	402714	TGGT1_293560					T>C										------	------	------	------	3	------	------	------	------	------	------	0.6666	------	------	------	------	------	------	0.9958	------	------
TGGT1_chrIa	402734	TGGT1_293560			T>A												------	------	2	------	------	------	------	------	------	1	------	------	------	------	------	------	1	------	------	------	------
TGGT1_chrIa	404548			- > ins TAx3					- > ins TAx3								------	13	------	------	------	------	2	------	0.7692	------	------	------	------	1	------	1	------	------	------	------	1
TGGT1_chrIa	404559				- > ins ATATAC												------	------	6	------	------	------	------	------	------	1	------	------	------	------	------	------	1	------	------	------	------
TGGT1_chrIa	407328		C>T														2	------	------	------	------	------	------	1	------	------	------	------	------	------	1	------	------	------	------	------	------
TGGT1_chrIa	409217	TGGT1_293570					T > del 1										------	------	------	------	11	------	------	------	------	------	------	0.5454	------	------	------	------	------	------	0.9496	------	------
TGGT1_chrIa	409526	TGGT1_293570			T>A												------	------	8	------	------	------	------	------	------	0.5	------	------	------	------	------	------	1	------	------	------	------
TGGT1_chrIa	410211	TGGT1_293570	A>C														5	------	------	------	------	------	------	0.6	------	------	------	------	------	------	0.9913	------	------	------	------	------	------
TGGT1_chrIa	410475	TGGT1_293570	G>A														12	------	------	------	------	------	------	0.5	------	------	------	------	------	------	0.5734	------	------	------	------	------	------
TGGT1_chrIa	410586	TGGT1_293570			T>G												------	------	2	------	------	------	------	------	------	1	------	------	------	------	------	------	1	------	------	------	------
TGGT1_chrIa	411058	TGGT1_293570	T>A	T>A	T>A	T>A	T>A	T>A	T>A								85	244	85	140	105	100	116	0.8823	0.9549	0.9058	0.9142	0.9142	0.8399	0.8362	0.9999	1	1	1	1	0.9999	0.9999
TGGT1_chrIa	413450	TGGT1_293570						T>A									------	------	------	------	------	4	------	------	------	------	------	------	0.75	------	------	------	------	------	------	0.9644	------
TGGT1_chrIa	413765	TGGT1_293570	AC > del 2														2	------	------	------	------	------	------	1	------	------	------	------	------	------	1	------	------	------	------	------	------
TGGT1_chrIa	413998	TGGT1_293570	C>T	C>T	C>T	C>T	C>T	C>T	C>T								239	283	114	127	138	123	142	0.9414	0.9611	0.9561	0.9448	0.971	0.9674	0.9647	1	1	1	1	1	1	1
TGGT1_chrIa	415479						C>G										------	------	------	------	2	------	------	------	------	------	------	1	------	------	------	------	------	------	1	------	------
TGGT1_chrIa	415577								C>T								------	------	------	------	------	------	4	------	------	------	------	------	------	1	------	------	------	------	------	------	1
TGGT1_chrIa	415677								- > ins A								------	------	------	------	------	------	4	------	------	------	------	------	------	1	------	------	------	------	------	------	1
TGGT1_chrIa	417377			T>G													------	2	------	------	------	------	------	------	1	------	------	------	------	------	------	1	------	------	------	------	------
TGGT1_chrIa	417379			A>T													------	2	------	------	------	------	------	------	1	------	------	------	------	------	------	1	------	------	------	------	------
TGGT1_chrIa	418226	TGGT1_293580	G>T		G>T	G	G>T	G									25	------	39	27	36	46	------	0.4799	------	0.4615	0.4074	0.4722	0.3913	------	0.8782	------	0.9367	0.1431	0.5902	0.1203	------
TGGT1_chrIa	425396	TGGT1_293590				T>A											------	------	------	11	------	------	------	------	------	------	0.5454	------	------	------	------	------	------	0.9975	------	------	------
TGGT1_chrIa	427634	TGGT1_293590		G>A													------	2	------	------	------	------	------	------	1	------	------	------	------	------	------	1	------	------	------	------	------
TGGT1_chrIa	427971	TGGT1_293590				C>A											------	------	------	4	------	------	------	------	------	------	0.5	------	------	------	------	------	------	0.9377	------	------	------
TGGT1_chrIa	429125	TGGT1_293590							C>T								------	------	------	------	------	------	28	------	------	------	------	------	------	0.6071	------	------	------	------	------	------	0.9939
TGGT1_chrIa	429189	TGGT1_293590				G>C											------	------	------	4	------	------	------	------	------	------	1	------	------	------	------	------	------	1	------	------	------
TGGT1_chrIa	429575	TGGT1_293590		G>T													------	5	------	------	------	------	------	------	1	------	------	------	------	------	------	1	------	------	------	------	------
TGGT1_chrIa	429611	TGGT1_293590		C>T													------	2	------	------	------	------	------	------	1	------	------	------	------	------	------	1	------	------	------	------	------
TGGT1_chrIa	429631	TGGT1_293590		A>C													------	2	------	------	------	------	------	------	1	------	------	------	------	------	------	1	------	------	------	------	------
TGGT1_chrIa	431266	TGGT1_293590				A > del 1											------	------	------	4	------	------	------	------	------	------	0.75	------	------	------	------	------	------	0.9999	------	------	------
TGGT1_chrIa	431473	TGGT1_293590	T>A														2	------	------	------	------	------	------	1	------	------	------	------	------	------	1	------	------	------	------	------	------
TGGT1_chrIa	431704	TGGT1_293590					- > ins T										------	------	------	------	4	------	------	------	------	------	------	1	------	------	------	------	------	------	1	------	------
TGGT1_chrIa	435841	TGGT1_293600	G>C	G>C	G>C	G>C	G>C	G>C	G>C								39	97	29	29	42	33	38	0.7948	0.8556	0.8965	0.931	1	0.9393	0.8421	0.9999	0.9999	1	1	1	1	1
TGGT1_chrIa	435842	TGGT1_293600	A>G	A>G	A>G	A>G	A>G	A>G	A>G								39	97	29	29	42	33	38	0.7948	0.8556	0.8965	0.931	1	0.9393	0.8684	0.9999	0.9999	1	1	1	1	1
TGGT1_chrIa	435845	TGGT1_293600	T>C	T>C	T>C	T>C	T>C	T>C	T>C								43	97	29	29	43	33	40	0.7209	0.8556	0.8965	0.931	1	0.9393	0.85	0.9998	0.9999	1	1	1	1	0.9999
TGGT1_chrIa	436016	TGGT1_293600					C>G										------	------	------	------	3	------	------	------	------	------	------	0.6666	------	------	------	------	------	------	0.9958	------	------
TGGT1_chrIa	439323	TGGT1_293610			A>C												------	------	2	------	------	------	------	------	------	1	------	------	------	------	------	------	1	------	------	------	------
TGGT1_chrIa	439355	TGGT1_293610			T>G												------	------	2	------	------	------	------	------	------	1	------	------	------	------	------	------	1	------	------	------	------
TGGT1_chrIa	442816	TGGT1_293610						T>C									------	------	------	------	------	10	------	------	------	------	------	------	0.6	------	------	------	------	------	------	0.9987	------
TGGT1_chrIa	443005	TGGT1_293610	G>A	G>A	G>A	G>A	G>A	G>A	G>A								8	25	10	19	25	19	7	0.75	0.92	0.8	0.8421	0.8799	0.5263	0.8571	0.9999	1	1	1	1	0.8045	1
TGGT1_chrIa	443997				G>A												------	------	2	------	------	------	------	------	------	1	------	------	------	------	------	------	1	------	------	------	------
TGGT1_chrIa	448976	TGGT1_293620							C>G							p.Q784E	------	------	------	------	------	------	2	------	------	------	------	------	------	1	------	------	------	------	------	------	1
TGGT1_chrIa	451011	TGGT1_293630				C>T											------	------	------	6	------	------	------	------	------	------	0.5	------	------	------	------	------	------	0.6214	------	------	------
TGGT1_chrIa	451135	TGGT1_293630		T>G	T>G		T>G										------	22	9	------	4	------	------	------	0.6363	0.7777	------	0.5	------	------	------	0.9995	0.9999	------	0.6417	------	------
TGGT1_chrIa	451504	TGGT1_293630				C>T											------	------	------	6	------	------	------	------	------	------	1	------	------	------	------	------	------	1	------	------	------
TGGT1_chrIa	451702	TGGT1_293630	G>C	G>C	G>C	G>C	G>C	G>C	G>C								105	137	60	46	67	45	44	0.838	0.9781	0.9499	0.913	0.7611	1	0.7954	0.9999	1	1	1	0.9997	1	0.9999
TGGT1_chrIa	451714	TGGT1_293630			A>G												------	------	7	------	------	------	------	------	------	0.5714	------	------	------	------	------	------	0.9814	------	------	------	------
TGGT1_chrIa	451748	TGGT1_293630			- > ins A												------	------	7	------	------	------	------	------	------	0.5714	------	------	------	------	------	------	0.9814	------	------	------	------
TGGT1_chrIa	452790	TGGT1_293630	G>A	G>A		G>A		G>A	G>A								6	2	------	3	------	10	4	1	1	------	1	------	1	1	1	1	------	1	------	1	1
TGGT1_chrIa	454630	TGGT1_293630			G>A												------	------	2	------	------	------	------	------	------	1	------	------	------	------	------	------	1	------	------	------	------
TGGT1_chrIa	455068	TGGT1_293630	T>A	T>A	T>A	T>A	T>A	T>A	T>A								147	169	67	97	57	68	73	0.9863	1	0.9701	0.9793	0.9824	0.9558	0.8767	1	1	1	1	1	1	0.9999
TGGT1_chrIa	455071	TGGT1_293630	C>G	C>G	C>G	C>G	C>G	C>G	C>G								147	169	70	100	58	69	73	0.9863	1	0.9857	0.98	0.9827	0.9565	0.8767	1	1	1	1	1	1	0.9999
TGGT1_chrIa	455264	TGGT1_293630							A>G								------	------	------	------	------	------	2	------	------	------	------	------	------	1	------	------	------	------	------	------	1
TGGT1_chrIa	455689	TGGT1_293630							C>T								------	------	------	------	------	------	6	------	------	------	------	------	------	0.8333	------	------	------	------	------	------	0.9999
TGGT1_chrIa	455852	TGGT1_293630			C>T												------	------	2	------	------	------	------	------	------	1	------	------	------	------	------	------	1	------	------	------	------
TGGT1_chrIa	458191	TGGT1_293630		- > ins AT													------	2	------	------	------	------	------	------	1	------	------	------	------	------	------	1	------	------	------	------	------
TGGT1_chrIa	458266	TGGT1_293630							C>G								------	------	------	------	------	------	2	------	------	------	------	------	------	1	------	------	------	------	------	------	1
TGGT1_chrIa	460120	TGGT1_293630			A>G												------	------	4	------	------	------	------	------	------	0.75	------	------	------	------	------	------	0.9999	------	------	------	------
TGGT1_chrIa	461453			A>G													------	3	------	------	------	------	------	------	1	------	------	------	------	------	------	1	------	------	------	------	------
TGGT1_chrIa	481104	TGGT1_293660					A>G										------	------	------	------	4	------	------	------	------	------	------	0.5	------	------	------	------	------	------	0.9642	------	------
TGGT1_chrIa	489016				A>G												------	------	2	------	------	------	------	------	------	1	------	------	------	------	------	------	1	------	------	------	------
TGGT1_chrIa	489124						GT > del 2										------	------	------	------	5	------	------	------	------	------	------	0.6	------	------	------	------	------	------	0.9906	------	------
TGGT1_chrIa	493414				T>C												------	------	12	------	------	------	------	------	------	0.6666	------	------	------	------	------	------	0.9999	------	------	------	------
TGGT1_chrIa	493729								A>T								------	------	------	------	------	------	3	------	------	------	------	------	------	0.6666	------	------	------	------	------	------	0.8892
TGGT1_chrIa	499899	TGGT1_293700	G>A	G>A	G>A	G>A	G>A	G>A	G>A								31	91	44	74	47	60	21	1	0.956	0.9772	0.9324	0.9574	1	0.9523	1	1	1	1	1	1	1
TGGT1_chrIa	500502	TGGT1_293700					ATC > del 3										------	------	------	------	2	------	------	------	------	------	------	0.7777	------	------	------	------	------	------	0.9954	------	------
TGGT1_chrIa	503428	TGGT1_293700	G>A	G>A	G>A	G>A	G>A	G>A	G>A								20	65	20	12	16	26	44	0.55	0.9076	0.6999	1	0.8125	0.5769	0.7727	0.9528	1	0.9999	1	1	0.9769	0.9999
TGGT1_chrIa	517888	TGGT1_293730							G>A								------	------	------	------	------	------	7	------	------	------	------	------	------	0.7142	------	------	------	------	------	------	0.9999
TGGT1_chrIa	517941	TGGT1_293730	G>T	G>T	G>T	G>T	G>T	G>T	G>T								55	36	20	46	26	28	29	0.9454	1	0.8	0.9782	0.9615	0.9642	0.931	1	1	1	1	1	1	1
TGGT1_chrIa	519949	TGGT1_293730		- > ins AT													------	2	------	------	------	------	------	------	1	------	------	------	------	------	------	1	------	------	------	------	------
TGGT1_chrIa	520905	TGGT1_293730	C>A	C>A	C>A	C>A	C>A	C>A	C>A								125	135	47	62	79	51	95	0.984	0.9703	0.9787	0.9677	0.962	1	0.9263	1	1	1	1	1	1	1
TGGT1_chrIa	520907	TGGT1_293730	G>A	G>A	G>A	G>A	G>A	G>A	G>A								126	135	47	63	79	51	95	0.9761	0.9629	0.9574	0.9523	0.962	0.9803	0.9368	1	1	1	1	1	1	1
TGGT1_chrIa	521246	TGGT1_293730					G>C										------	------	------	------	4	------	------	------	------	------	------	0.75	------	------	------	------	------	------	0.9953	------	------
TGGT1_chrIa	521633	TGGT1_293730			C>T												------	------	4	------	------	------	------	------	------	0.75	------	------	------	------	------	------	0.9999	------	------	------	------
TGGT1_chrIa	525199				A>G												------	------	2	------	------	------	------	------	------	1	------	------	------	------	------	------	1	------	------	------	------
TGGT1_chrIa	528938					G>A											------	------	------	3	------	------	------	------	------	------	0.6666	------	------	------	------	------	------	0.9958	------	------	------
TGGT1_chrIa	535855	TGGT1_293770	G>A														4	------	------	------	------	------	------	1	------	------	------	------	------	------	1	------	------	------	------	------	------
TGGT1_chrIa	535857	TGGT1_293770	A>C														4	------	------	------	------	------	------	0.75	------	------	------	------	------	------	0.9999	------	------	------	------	------	------
TGGT1_chrIa	537145	TGGT1_293770			T>G	T>G		T>G									------	------	2	5	------	4	------	------	------	1	0.8	------	0.75	------	------	------	1	0.9999	------	0.9999	------
TGGT1_chrIa	538347	TGGT1_293770						G>C									------	------	------	------	------	2	------	------	------	------	------	------	1	------	------	------	------	------	------	1	------
TGGT1_chrIa	538960	TGGT1_293770				C>T											------	------	------	6	------	------	------	------	------	------	1	------	------	------	------	------	------	1	------	------	------
TGGT1_chrIa	539782	TGGT1_293770	C>T	C>T	C>T	C>T	C>T	C>T	C>T								10	15	10	8	11	4	18	1	1	1	1	1	1	1	1	1	1	1	1	1	1
TGGT1_chrIa	540034	TGGT1_293770				A>C											------	------	------	14	------	------	------	------	------	------	0.6428	------	------	------	------	------	------	0.9998	------	------	------
TGGT1_chrIa	544751			G>A													------	2	------	------	------	------	------	------	1	------	------	------	------	------	------	1	------	------	------	------	------
TGGT1_chrIa	555268	TGGT1_293810	G>A	G>A	G>A	G>A	G	G>A	G>A								13	34	27	35	11	12	15	0.7692	0.7647	0.5185	0.7714	0.4545	0.6666	0.6	1	0.9999	0.7057	0.9999	0.1082	0.9999	0.9996
TGGT1_chrIa	555428	TGGT1_293810						T>C									------	------	------	------	------	5	------	------	------	------	------	------	0.6	------	------	------	------	------	------	0.9906	------
TGGT1_chrIa	556009	TGGT1_293810				A>G											------	------	------	2	------	------	------	------	------	------	1	------	------	------	------	------	------	1	------	------	------
TGGT1_chrIa	556042	TGGT1_293810				C>G											------	------	------	2	------	------	------	------	------	------	1	------	------	------	------	------	------	1	------	------	------
TGGT1_chrIa	557140	TGGT1_293810					T>C										------	------	------	------	2	------	------	------	------	------	------	1	------	------	------	------	------	------	1	------	------
TGGT1_chrIa	561365	TGGT1_293820					A>C										------	------	------	------	3	------	------	------	------	------	------	0.6666	------	------	------	------	------	------	0.8892	------	------
TGGT1_chrIa	562146	TGGT1_293820				GC > del 2											------	------	------	7	------	------	------	------	------	------	0.5714	------	------	------	------	------	------	0.9814	------	------	------
TGGT1_chrIa	562551	TGGT1_293820	C>T	C>T	C>T	C>T	C>T	C>T	C>T								46	55	30	46	40	24	19	0.9347	0.9454	0.8999	1	0.8999	1	0.7894	1	1	1	1	1	1	1
TGGT1_chrIa	562736	TGGT1_293820					TA > del 2										------	------	------	------	2	------	------	------	------	------	------	1	------	------	------	------	------	------	1	------	------
TGGT1_chrIa	579382	TGGT1_293840							A>T							p.L2241H	------	------	------	------	------	------	3	------	------	------	------	------	------	0.6666	------	------	------	------	------	------	0.9945
TGGT1_chrIa	581440	TGGT1_293840						T>A							p.R1834W		------	------	------	------	------	2	------	------	------	------	------	------	1	------	------	------	------	------	------	1	------
TGGT1_chrIa	584958	TGGT1_293840	C>T							p.(=)							2	------	------	------	------	------	------	1	------	------	------	------	------	------	1	------	------	------	------	------	------
TGGT1_chrIa	586222	TGGT1_293840	G>A							p.S424L							2	------	------	------	------	------	------	1	------	------	------	------	------	------	1	------	------	------	------	------	------
TGGT1_chrIa	586865	TGGT1_293840	- > ins T														5	------	------	------	------	------	------	0.8	------	------	------	------	------	------	0.9999	------	------	------	------	------	------
TGGT1_chrIa	587192	TGGT1_293840				T>C							p.E191G				------	------	------	2	------	------	------	------	------	------	1	------	------	------	------	------	------	1	------	------	------
TGGT1_chrIa	587210	TGGT1_293840				C>G							p.R185P				------	------	------	3	------	------	------	------	------	------	0.6666	------	------	------	------	------	------	0.8892	------	------	------
TGGT1_chrIa	587655	TGGT1_293840	C>T														3	------	------	------	------	------	------	0.6666	------	------	------	------	------	------	0.9958	------	------	------	------	------	------
TGGT1_chrIa	601986	TGGT1_293860	C>T	C>T	C>T	C>T	C>T	C>T	C>T								75	151	61	55	60	91	55	0.9866	0.9801	0.9836	0.9272	1	0.8351	1	1	1	1	1	1	0.9999	1
TGGT1_chrIa	601988	TGGT1_293860	G>T	G>T	G>T	G>T	G>T	G>T	G>T								75	151	61	55	60	91	55	0.9866	0.9933	1	0.9454	1	0.8461	1	1	1	1	1	1	0.9999	1
TGGT1_chrIa	602738	TGGT1_293860		C>A													------	3	------	------	------	------	------	------	0.6666	------	------	------	------	------	------	0.9925	------	------	------	------	------
TGGT1_chrIa	603590		TAC>GGT	TAC>GGT	TAC>GGT	TAC>GGT	TAC>GGT	TAC>GGT	TAC>GGT								78	168	81	104	66	76	67	0.9572	0.9901	0.9753	1	0.9848	1	0.9552	1	1	1	1	1	1	1
TGGT1_chrIa	606537					A>G											------	------	------	2	------	------	------	------	------	------	1	------	------	------	------	------	------	1	------	------	------
TGGT1_chrIa	615037	TGGT1_293890						G>A									------	------	------	------	------	2	------	------	------	------	------	------	1	------	------	------	------	------	------	1	------
TGGT1_chrIa	617145	TGGT1_293890						G>A									------	------	------	------	------	2	------	------	------	------	------	------	1	------	------	------	------	------	------	1	------
TGGT1_chrIa	622909	TGGT1_293900						C>T									------	------	------	------	------	16	------	------	------	------	------	------	0.5625	------	------	------	------	------	------	0.9078	------
TGGT1_chrIa	622937	TGGT1_293900						T>C									------	------	------	------	------	13	------	------	------	------	------	------	0.6923	------	------	------	------	------	------	0.9999	------
TGGT1_chrIa	624336		- > ins AT	- > ins AT	- > ins AT	- > ins AT	- > ins AT	- > ins AT	- > ins AT								4	189	153	92	72	96	130	0.75	0.6296	0.6699	0.5326	0.6944	0.6145	0.723	0.9999	0.9995	0.9997	0.7237	0.9955	0.9703	0.9998
TGGT1_chrIa	629074	TGGT1_294010				AG>TG											------	------	------	3	------	------	------	------	------	------	0.6666	------	------	------	------	------	------	0.1637	------	------	------
TGGT1_chrIa	634412	TGGT1_294020				A>G											------	------	------	2	------	------	------	------	------	------	1	------	------	------	------	------	------	1	------	------	------
TGGT1_chrIa	634425	TGGT1_294020						T > del 1									------	------	------	------	------	2	------	------	------	------	------	------	1	------	------	------	------	------	------	1	------
TGGT1_chrIa	637451	TGGT1_294020							C>T								------	------	------	------	------	------	4	------	------	------	------	------	------	1	------	------	------	------	------	------	1
TGGT1_chrIa	637543	TGGT1_294020						A>G									------	------	------	------	------	2	------	------	------	------	------	------	1	------	------	------	------	------	------	1	------
TGGT1_chrIa	640021							G>A									------	------	------	------	------	3	------	------	------	------	------	------	0.6666	------	------	------	------	------	------	0.9958	------
TGGT1_chrIa	643857	TGGT1_294040						TATATATATATA > del 12									------	------	------	------	------	17	------	------	------	------	------	------	0.9411	------	------	------	------	------	------	1	------
TGGT1_chrIa	644000	TGGT1_294040				C>A											------	------	------	3	------	------	------	------	------	------	0.6666	------	------	------	------	------	------	0.8892	------	------	------
TGGT1_chrIa	644006	TGGT1_294040				C>A											------	------	------	3	------	------	------	------	------	------	1	------	------	------	------	------	------	1	------	------	------
TGGT1_chrIa	644797	TGGT1_294040						A>G									------	------	------	------	------	7	------	------	------	------	------	------	0.7142	------	------	------	------	------	------	0.9999	------
TGGT1_chrIa	644954	TGGT1_294040	G>A	G>A	G>A	G>A	G>A		G>A								25	23	13	20	14	------	26	0.6	0.826	0.8461	0.9499	0.5714	------	0.6923	0.9974	1	1	1	0.9896	------	0.9999
TGGT1_chrIa	648023								- > ins A								------	------	------	------	------	------	3	------	------	------	------	------	------	0.6666	------	------	------	------	------	------	0.9925
TGGT1_chrIa	649159						C>T										------	------	------	------	3	------	------	------	------	------	------	0.6666	------	------	------	------	------	------	0.9958	------	------
TGGT1_chrIa	660081		- > ins AT	- > ins AT	- > ins AT	C	- > ins AT	- > ins AT	- > ins AT								38	150	95	49	74	63	46	0.5526	0.7133	0.6947	0.4489	0.6351	0.5555	0.5326	0.8573	0.9999	0.9977	0.1855	0.9713	0.8212	0.7379
TGGT1_chrIa	660119		TATATA > del 6	TATATA > del 6	TATATA > del 6	TATATA > del 6	TATATA > del 6	TATATA > del 6	TATATA > del 6								38	155	80	47	67	61	35	0.8903	0.8361	0.8289	0.7417	0.8091	0.8045	0.8	1	0.9999	0.9999	0.9991	0.9993	0.9998	0.9999
TGGT1_chrIa	660826				A>C												------	------	2	------	------	------	------	------	------	1	------	------	------	------	------	------	1	------	------	------	------
TGGT1_chrIa	663481	TGGT1_294180						T>A									------	------	------	------	------	2	------	------	------	------	------	------	1	------	------	------	------	------	------	1	------
TGGT1_chrIa	664164	TGGT1_294180						C>T									------	------	------	------	------	2	------	------	------	------	------	------	1	------	------	------	------	------	------	1	------
TGGT1_chrIa	664174	TGGT1_294180		C>G													------	2	------	------	------	------	------	------	1	------	------	------	------	------	------	1	------	------	------	------	------
TGGT1_chrIa	665053	TGGT1_294180					A>C										------	------	------	------	2	------	------	------	------	------	------	1	------	------	------	------	------	------	1	------	------
TGGT1_chrIa	666890	TGGT1_294180			G>A												------	------	2	------	------	------	------	------	------	1	------	------	------	------	------	------	1	------	------	------	------
TGGT1_chrIa	667562	TGGT1_294180							T>G								------	------	------	------	------	------	5	------	------	------	------	------	------	0.6	------	------	------	------	------	------	0.992
TGGT1_chrIa	667565	TGGT1_294180							C>G								------	------	------	------	------	------	4	------	------	------	------	------	------	1	------	------	------	------	------	------	1
TGGT1_chrIa	667859	TGGT1_294180							- > ins AT								------	------	------	------	------	------	8	------	------	------	------	------	------	0.875	------	------	------	------	------	------	1
TGGT1_chrIa	669211	TGGT1_294180							A>G								------	------	------	------	------	------	2	------	------	------	------	------	------	1	------	------	------	------	------	------	1
TGGT1_chrIa	673516	TGGT1_294190						C>T									------	------	------	------	------	2	------	------	------	------	------	------	1	------	------	------	------	------	------	1	------
TGGT1_chrIa	675247	TGGT1_294190				C>G											------	------	------	3	------	------	------	------	------	------	1	------	------	------	------	------	------	1	------	------	------
TGGT1_chrIa	676265	TGGT1_294190		T>C													------	8	------	------	------	------	------	------	0.625	------	------	------	------	------	------	0.9993	------	------	------	------	------
TGGT1_chrIa	676507	TGGT1_294190					T>C										------	------	------	------	2	------	------	------	------	------	------	1	------	------	------	------	------	------	1	------	------
TGGT1_chrIa	679200	TGGT1_294190	G>A	G>A		G>A	G>A	G>A	G>A								2	12	------	3	5	2	2	1	0.8333	------	1	1	1	1	1	1	------	1	1	1	1
TGGT1_chrIa	679564	TGGT1_294190					T>C										------	------	------	------	3	------	------	------	------	------	------	1	------	------	------	------	------	------	1	------	------
TGGT1_chrIa	679654	TGGT1_294190		T>G													------	3	------	------	------	------	------	------	0.6666	------	------	------	------	------	------	0.9958	------	------	------	------	------
TGGT1_chrIa	684620	TGGT1_294200	T	T>A	T>A	T>A		T>A									29	18	4	8	------	11	------	0.4482	0.6111	1	0.75	------	0.7272	------	0.1014	0.9905	1	1	------	1	------
TGGT1_chrIa	685292	TGGT1_294200	G>C	G>C	G>C	G>C	G>C	G>C	G>C								507	828	334	491	422	412	403	0.9664	0.9371	0.9431	0.9674	0.9763	0.983	0.9801	1	1	1	1	1	1	1
TGGT1_chrIa	686767	TGGT1_294200		A>C	A>C	A>C	A>C	A>C	A>C								------	36	11	14	14	19	24	------	0.8055	1	0.6428	0.7857	0.7368	0.5416	------	0.9999	1	0.9999	1	1	0.9523
TGGT1_chrIa	686941	TGGT1_294200			- > ins T												------	------	22	------	------	------	------	------	------	0.8181	------	------	------	------	------	------	1	------	------	------	------
TGGT1_chrIa	688964	TGGT1_294200	C>G	C>G	C>G	C>G	C>G	C>G	C>G								1000	1000	1000	1000	1000	1000	1000	0.9729	0.9689	0.9819	0.98	0.989	0.967	0.966	1	1	1	1	1	1	1
TGGT1_chrIa	688966	TGGT1_294200	G>A	G>A	G>A	G>A	G>A	G>A	G>A								1000	1000	1000	1000	1000	1000	1000	0.976	0.9539	0.972	0.9679	0.97	0.9589	0.9559	1	1	1	1	1	1	1
TGGT1_chrIa	708180								A>G								------	------	------	------	------	------	2	------	------	------	------	------	------	1	------	------	------	------	------	------	1
TGGT1_chrIa	708264								G>A								------	------	------	------	------	------	2	------	------	------	------	------	------	1	------	------	------	------	------	------	1
TGGT1_chrIa	708448						G>A										------	------	------	------	2	------	------	------	------	------	------	1	------	------	------	------	------	------	1	------	------
TGGT1_chrIa	713096						C > del 1										------	------	------	------	5	------	------	------	------	------	------	0.8	------	------	------	------	------	------	0.9999	------	------
TGGT1_chrIa	714456		C>T														2	------	------	------	------	------	------	1	------	------	------	------	------	------	1	------	------	------	------	------	------
TGGT1_chrIa	732501	TGGT1_294250		T>C													------	2	------	------	------	------	------	------	1	------	------	------	------	------	------	1	------	------	------	------	------
TGGT1_chrIa	735448	TGGT1_294250					- > ins T										------	------	------	------	6	------	------	------	------	------	------	0.6666	------	------	------	------	------	------	0.9998	------	------
TGGT1_chrIa	735624	TGGT1_294250	G>A	G>A	G>A	G>A	G>A	G>A	G>A								58	114	74	76	63	91	46	0.9655	1	0.9729	0.8157	0.9682	1	0.913	1	1	1	0.9999	1	1	1
TGGT1_chrIa	735628	TGGT1_294250	G>C	G>C	G>C	G>C	G>C	G>C	G>C								52	108	74	74	62	78	45	0.9615	1	0.9729	0.8108	0.9677	1	0.9111	1	1	1	0.9999	1	1	1
TGGT1_chrIa	735838	TGGT1_294250		G>C													------	2	------	------	------	------	------	------	1	------	------	------	------	------	------	1	------	------	------	------	------
TGGT1_chrIa	736097	TGGT1_294250				T>C											------	------	------	2	------	------	------	------	------	------	1	------	------	------	------	------	------	1	------	------	------
TGGT1_chrIa	737320	TGGT1_294250				G>C											------	------	------	3	------	------	------	------	------	------	0.6666	------	------	------	------	------	------	0.9958	------	------	------
TGGT1_chrIa	739164								C>A								------	------	------	------	------	------	2	------	------	------	------	------	------	1	------	------	------	------	------	------	1
TGGT1_chrIa	746085				C>T												------	------	6	------	------	------	------	------	------	1	------	------	------	------	------	------	1	------	------	------	------
TGGT1_chrIa	747991	TGGT1_294270	A>T	A>T	A>T	A>T	A>T	A>T	A>T								37	29	9	8	13	4	7	0.8648	1	1	1	1	0.75	1	1	1	1	1	1	0.9999	1
TGGT1_chrIa	750029	TGGT1_294270					T>C										------	------	------	------	2	------	------	------	------	------	------	1	------	------	------	------	------	------	1	------	------
TGGT1_chrIa	750282	TGGT1_294270		TATATATA > del 8			TATATATA > del 8		TATATATATA > del 10								------	2	------	------	2	------	4	------	1	------	------	1	------	0.75	------	1	------	------	1	------	0.9999
TGGT1_chrIa	751354	TGGT1_294270							G>A								------	------	------	------	------	------	3	------	------	------	------	------	------	0.6666	------	------	------	------	------	------	0.9979
TGGT1_chrIa	752060	TGGT1_294270			G>A												------	------	5	------	------	------	------	------	------	0.6	------	------	------	------	------	------	0.9906	------	------	------	------
TGGT1_chrIa	752209	TGGT1_294270			G>A												------	------	2	------	------	------	------	------	------	1	------	------	------	------	------	------	1	------	------	------	------
TGGT1_chrIa	755029				A>G												------	------	2	------	------	------	------	------	------	1	------	------	------	------	------	------	1	------	------	------	------
TGGT1_chrIa	755934				- > ins TA	- > ins TA			- > ins TA								------	------	4	7	------	------	6	------	------	1	0.8571	------	------	0.75	------	------	1	1	------	------	0.9999
TGGT1_chrIa	755962			G>A													------	2	------	------	------	------	------	------	1	------	------	------	------	------	------	1	------	------	------	------	------
TGGT1_chrIa	756453		TATA > del 4	TATA > del 4	TATA > del 4	TATA > del 4	TATA > del 4	TATA > del 4	TATA > del 4								38	181	126	93	77	80	73	0.8618	0.7407	0.7138	0.7933	0.8649	0.8473	0.8493	1	0.9999	0.9992	0.9998	0.9999	0.9999	0.9999
TGGT1_chrIa	757363	TGGT1_294280							TC>GG								------	------	------	------	------	------	2	------	------	------	------	------	------	1	------	------	------	------	------	------	1
TGGT1_chrIa	757366	TGGT1_294280							A>T								------	------	------	------	------	------	2	------	------	------	------	------	------	1	------	------	------	------	------	------	1
TGGT1_chrIa	757875	TGGT1_294280			T>G												------	------	3	------	------	------	------	------	------	0.6666	------	------	------	------	------	------	0.9958	------	------	------	------
TGGT1_chrIa	758246	TGGT1_294280	- > ins AT		- > ins AT	- > ins AT	- > ins AT		- > ins AT								5	------	12	11	7	------	13	1	------	0.7916	1	0.8571	------	0.5384	1	------	1	1	1	------	0.9014
TGGT1_chrIa	758740	TGGT1_294280			A > del 1												------	------	4	------	------	------	------	------	------	0.5	------	------	------	------	------	------	0.6417	------	------	------	------
TGGT1_chrIa	759064	TGGT1_294280	A>C	A>C	A>C	A>C	A>C	A>C	A>C								22	74	28	33	42	32	39	0.6363	0.9324	0.9642	0.8181	0.9047	1	0.9743	0.9994	1	1	0.9999	1	1	1
TGGT1_chrIa	759600	TGGT1_294280						- > ins G									------	------	------	------	------	3	------	------	------	------	------	------	0.6666	------	------	------	------	------	------	0.9958	------
TGGT1_chrIa	761177	TGGT1_294280	T>G					T	T>G	p.(=)						p.(=)	240	------	------	------	------	92	87	0.6291	------	------	------	------	0.4239	0.5402	0.9999	------	------	------	------	0.2757	0.8645
TGGT1_chrIa	761199	TGGT1_294280	GAA > del 3					GA > del 2	GAA > del 3	p.S566_S567delinsS					p.S567fs	p.S566_S567delinsS	267	------	------	------	------	91	105	0.6105	------	------	------	------	0.4945	0.5394	0.9999	------	------	------	------	0.5	0.7391
TGGT1_chrIa	761217	TGGT1_294280			GAA > del 3	GAA > del 3	GAA > del 3	GAA > del 3	GAA > del 3			p.S560_S561delinsS	p.S560_S561delinsS	p.S560_S561delinsS	p.S560_S561delinsS	p.S560_S561delinsS	------	------	242	237	305	307	381	------	------	0.6444	0.518	0.7084	0.7426	0.7963	------	------	0.9999	0.5793	1	1	1
TGGT1_chrIa	761219	TGGT1_294280	A > del 1							p.S560fs							451	------	------	------	------	------	------	0.7782	------	------	------	------	------	------	1	------	------	------	------	------	------
TGGT1_chrIa	762220	TGGT1_294280					A>T										------	------	------	------	2	------	------	------	------	------	------	1	------	------	------	------	------	------	1	------	------
TGGT1_chrIa	762935	TGGT1_294280	G>A	G>A	G>A	G>A	G>A	G>A	G>A								72	101	18	50	68	20	37	1	0.99	1	1	1	1	0.9459	1	1	1	1	1	1	1
TGGT1_chrIa	763846	TGGT1_294280							- > ins A								------	------	------	------	------	------	2	------	------	------	------	------	------	1	------	------	------	------	------	------	1
TGGT1_chrIa	765700	TGGT1_294280	T>A														3	------	------	------	------	------	------	0.6666	------	------	------	------	------	------	0.9958	------	------	------	------	------	------
TGGT1_chrIa	767804	TGGT1_294285							G>C								------	------	------	------	------	------	2	------	------	------	------	------	------	1	------	------	------	------	------	------	1
TGGT1_chrIa	769227			C>T													------	2	------	------	------	------	------	------	1	------	------	------	------	------	------	1	------	------	------	------	------
TGGT1_chrIa	780251						G>A										------	------	------	------	2	------	------	------	------	------	------	1	------	------	------	------	------	------	1	------	------
TGGT1_chrIa	780276						AA > del 2										------	------	------	------	2	------	------	------	------	------	------	1	------	------	------	------	------	------	1	------	------
TGGT1_chrIa	780278						C>G										------	------	------	------	2	------	------	------	------	------	------	1	------	------	------	------	------	------	1	------	------
TGGT1_chrIa	780282						A>G										------	------	------	------	2	------	------	------	------	------	------	1	------	------	------	------	------	------	1	------	------
TGGT1_chrIa	784339	TGGT1_294320				A>T							p.N596I				------	------	------	3	------	------	------	------	------	------	1	------	------	------	------	------	------	1	------	------	------
TGGT1_chrIa	788502	TGGT1_294330	T>C	T>C	T>C	T>C	T>C	T>C	T>C								22	22	10	6	16	19	7	1	0.9545	0.8	1	1	1	1	1	1	1	1	1	1	1
TGGT1_chrIa	792599	TGGT1_294330	G>T	G>T	G>T	G>T	G>T	G>T	G>T								24	41	8	12	18	11	15	0.8333	0.9268	1	1	0.6666	1	0.8	1	1	1	1	0.9999	1	1
TGGT1_chrIa	795975								G>C								------	------	------	------	------	------	10	------	------	------	------	------	------	0.6999	------	------	------	------	------	------	0.9999
TGGT1_chrIa	796285				T > del 1												------	------	3	------	------	------	------	------	------	1	------	------	------	------	------	------	1	------	------	------	------
TGGT1_chrIa	796286				T>A												------	------	3	------	------	------	------	------	------	1	------	------	------	------	------	------	1	------	------	------	------
TGGT1_chrIa	797824	TGGT1_294340	A>G	A>G	A>G	A>G	A>G	A>G	A>G								225	222	88	117	106	114	128	0.8222	0.8963	0.784	0.9316	0.8301	0.7807	0.7734	1	1	0.9999	1	0.9999	0.9999	0.9999
TGGT1_chrIa	799184	TGGT1_294340						G>T									------	------	------	------	------	10	------	------	------	------	------	------	0.6999	------	------	------	------	------	------	0.9999	------
TGGT1_chrIa	799186	TGGT1_294340						A>G									------	------	------	------	------	10	------	------	------	------	------	------	0.6999	------	------	------	------	------	------	0.9999	------
TGGT1_chrIa	801755								C>T								------	------	------	------	------	------	2	------	------	------	------	------	------	1	------	------	------	------	------	------	1
TGGT1_chrIa	805132	TGGT1_294350		A > del 1													------	3	------	------	------	------	------	------	0.6666	------	------	------	------	------	------	0.9958	------	------	------	------	------
TGGT1_chrIa	805578	TGGT1_294350	C > del 1														4	------	------	------	------	------	------	1	------	------	------	------	------	------	1	------	------	------	------	------	------
TGGT1_chrIa	806508	TGGT1_294350						- > ins TGGG									------	------	------	------	------	2	------	------	------	------	------	------	1	------	------	------	------	------	------	1	------
TGGT1_chrIa	806510	TGGT1_294350						T>G									------	------	------	------	------	2	------	------	------	------	------	------	1	------	------	------	------	------	------	1	------
TGGT1_chrIa	807211	TGGT1_294350	TA > del 2	TA > del 2													2	5	------	------	------	------	------	1	1	------	------	------	------	------	1	1	------	------	------	------	------
TGGT1_chrIa	807798	TGGT1_294350					T>C										------	------	------	------	2	------	------	------	------	------	------	1	------	------	------	------	------	------	1	------	------
TGGT1_chrIa	807869	TGGT1_294350	G>A														2	------	------	------	------	------	------	1	------	------	------	------	------	------	1	------	------	------	------	------	------
TGGT1_chrIa	808500	TGGT1_294350					A>G										------	------	------	------	2	------	------	------	------	------	------	1	------	------	------	------	------	------	1	------	------
TGGT1_chrIa	809929	TGGT1_294350				GA > del 2											------	------	------	4	------	------	------	------	------	------	1	------	------	------	------	------	------	1	------	------	------
TGGT1_chrIa	811102	TGGT1_294350							G>T								------	------	------	------	------	------	2	------	------	------	------	------	------	1	------	------	------	------	------	------	1
TGGT1_chrIa	812099	TGGT1_294350		- > ins AT													------	2	------	------	------	------	------	------	1	------	------	------	------	------	------	1	------	------	------	------	------
TGGT1_chrIa	812896	TGGT1_294350							- > ins AT								------	------	------	------	------	------	2	------	------	------	------	------	------	1	------	------	------	------	------	------	1
TGGT1_chrIa	813955	TGGT1_294350		TG > del 2					TG > del 2								------	11	------	------	------	------	2	------	1	------	------	------	------	1	------	1	------	------	------	------	1
TGGT1_chrIa	814859	TGGT1_294350	C>T	C>T	C>T	C>T	C>T	C>T	C>T								74	65	12	32	35	15	26	0.9594	0.9846	1	1	0.9714	1	0.923	1	1	1	1	1	1	1
TGGT1_chrIa	814980	TGGT1_294350							A>G								------	------	------	------	------	------	13	------	------	------	------	------	------	0.6153	------	------	------	------	------	------	0.9958
TGGT1_chrIa	819709	TGGT1_294350		T>A													------	2	------	------	------	------	------	------	1	------	------	------	------	------	------	1	------	------	------	------	------
TGGT1_chrIa	820871	TGGT1_294350		C > del 1													------	2	------	------	------	------	------	------	1	------	------	------	------	------	------	1	------	------	------	------	------
TGGT1_chrIa	821381	TGGT1_294350	G>A														2	------	------	------	------	------	------	1	------	------	------	------	------	------	1	------	------	------	------	------	------
TGGT1_chrIa	825010	TGGT1_294350	C>T	C>T	C>T	C>T	C>T	C>T	C>T								10	12	4	10	12	26	6	1	1	1	1	1	1	1	1	1	1	1	1	1	1
TGGT1_chrIa	827028	TGGT1_294360	G>A	G>A	G>A	G>A	G>A	G>A	G>A								53	80	45	33	34	38	30	1	1	1	1	1	1	1	1	1	1	1	1	1	1
TGGT1_chrIa	827033	TGGT1_294360	GC>CA	GC>CA	GC>CA	GC>CA	GC>CA	GC>CA	GC>CA								56	80	45	33	34	38	30	1	0.9937	0.9782	1	1	1	0.9833	1	1	1	1	1	1	1
TGGT1_chrIa	828100	TGGT1_294360		G>A	G>A		G>A	G>A									------	2	6	------	2	3	------	------	1	1	------	1	1	------	------	1	1	------	1	1	------
TGGT1_chrIa	829868	TGGT1_294360	G>A														3	------	------	------	------	------	------	0.6666	------	------	------	------	------	------	0.9958	------	------	------	------	------	------
TGGT1_chrIa	830110	TGGT1_294360					C>A										------	------	------	------	2	------	------	------	------	------	------	1	------	------	------	------	------	------	1	------	------
TGGT1_chrIa	830974	TGGT1_294360	G>C	G>C	G>C	G>C	G>C	G>C	G>C								22	46	13	24	40	21	22	0.6363	0.9782	1	1	0.975	1	0.8636	0.9991	1	1	1	1	1	1
TGGT1_chrIa	834573				A>T												------	------	2	------	------	------	------	------	------	1	------	------	------	------	------	------	1	------	------	------	------
TGGT1_chrIa	834582				G>T												------	------	2	------	------	------	------	------	------	1	------	------	------	------	------	------	1	------	------	------	------
TGGT1_chrIa	839283	TGGT1_294370							ATATATATAT > del 10								------	------	------	------	------	------	5	------	------	------	------	------	------	0.8	------	------	------	------	------	------	0.9999
TGGT1_chrIa	839378	TGGT1_294370		TA > del 2													------	2	------	------	------	------	------	------	1	------	------	------	------	------	------	1	------	------	------	------	------
TGGT1_chrIa	840730	TGGT1_294370		G>C													------	4	------	------	------	------	------	------	0.5	------	------	------	------	------	------	0.9814	------	------	------	------	------
TGGT1_chrIa	841731	TGGT1_294370	AT > del 2	AT > del 2	AT > del 2	AT > del 2	ATAT > del 4	AT > del 2	AT > del 2								2	6	4	2	6	7	9	1	0.8333	1	1	0.6666	0.8571	1	1	0.9999	1	1	0.9998	1	1
TGGT1_chrIa	841733	TGGT1_294370							ATAT > del 4								------	------	------	------	------	------	9	------	------	------	------	------	------	0.6666	------	------	------	------	------	------	0.9999
TGGT1_chrIa	841819	TGGT1_294370			G>C												------	------	5	------	------	------	------	------	------	0.8	------	------	------	------	------	------	0.9999	------	------	------	------
TGGT1_chrIa	841913	TGGT1_294370			- > ins TA												------	------	6	------	------	------	------	------	------	0.6666	------	------	------	------	------	------	0.9998	------	------	------	------
TGGT1_chrIa	843280			TATATA > del 6													------	5	------	------	------	------	------	------	0.8	------	------	------	------	------	------	0.9999	------	------	------	------	------
TGGT1_chrIa	844310							G>A									------	------	------	------	------	6	------	------	------	------	------	------	1	------	------	------	------	------	------	1	------
TGGT1_chrIa	846217	TGGT1_294380						C > del 1									------	------	------	------	------	3	------	------	------	------	------	------	0.6666	------	------	------	------	------	------	0.9958	------
TGGT1_chrIa	846490	TGGT1_294380					C>T										------	------	------	------	10	------	------	------	------	------	------	0.6	------	------	------	------	------	------	0.998	------	------
TGGT1_chrIa	851069	TGGT1_294380	- > ins CCATCTTC		- > ins CCATCTAC		- > ins CCATCTTC										8	------	2	------	2	------	------	1	------	1	------	1	------	------	1	------	1	------	1	------	------
TGGT1_chrIa	855765	TGGT1_294380			G>A												------	------	2	------	------	------	------	------	------	1	------	------	------	------	------	------	1	------	------	------	------
TGGT1_chrIa	855877	TGGT1_294380						G>C									------	------	------	------	------	7	------	------	------	------	------	------	0.5714	------	------	------	------	------	------	0.9988	------
TGGT1_chrIa	858203			G>A													------	2	------	------	------	------	------	------	1	------	------	------	------	------	------	1	------	------	------	------	------
TGGT1_chrIa	861431	TGGT1_294390						A>G									------	------	------	------	------	7	------	------	------	------	------	------	0.5714	------	------	------	------	------	------	0.9814	------
TGGT1_chrIa	861894	TGGT1_294390			C>G												------	------	6	------	------	------	------	------	------	0.5	------	------	------	------	------	------	0.9428	------	------	------	------
TGGT1_chrIa	871455	TGGT1_294400			T>C							p.D702G					------	------	2	------	------	------	------	------	------	1	------	------	------	------	------	------	1	------	------	------	------
TGGT1_chrIa	873620	TGGT1_294400				A>C											------	------	------	3	------	------	------	------	------	------	0.6666	------	------	------	------	------	------	0.9958	------	------	------
TGGT1_chrIa	873697	TGGT1_294400				G>A											------	------	------	2	------	------	------	------	------	------	1	------	------	------	------	------	------	1	------	------	------
TGGT1_chrIa	885516	TGGT1_294410					C>T							p.Q298.			------	------	------	------	3	------	------	------	------	------	------	0.6666	------	------	------	------	------	------	0.9958	------	------
TGGT1_chrIa	885691	TGGT1_294410					T>C							p.L356P			------	------	------	------	5	------	------	------	------	------	------	0.8	------	------	------	------	------	------	0.9999	------	------
TGGT1_chrIa	886280	TGGT1_294410			C>G							p.(=)					------	------	3	------	------	------	------	------	------	0.6666	------	------	------	------	------	------	0.9958	------	------	------	------
TGGT1_chrIa	887578					C>A											------	------	------	2	------	------	------	------	------	------	1	------	------	------	------	------	------	1	------	------	------
TGGT1_chrIa	887908			TA > del 2													------	2	------	------	------	------	------	------	1	------	------	------	------	------	------	1	------	------	------	------	------
TGGT1_chrIa	888306					A>G											------	------	------	2	------	------	------	------	------	------	1	------	------	------	------	------	------	1	------	------	------
TGGT1_chrIa	888700		A>C	A>C	A>C	A>C	A>C	A>C	A>C								55	112	72	87	66	39	33	1	1	1	0.9885	1	1	1	1	1	1	1	1	1	1
TGGT1_chrIa	889963	TGGT1_294420					G>T										------	------	------	------	2	------	------	------	------	------	------	1	------	------	------	------	------	------	1	------	------
TGGT1_chrIa	890801	TGGT1_294420	A>G														6	------	------	------	------	------	------	0.6666	------	------	------	------	------	------	0.9998	------	------	------	------	------	------
TGGT1_chrIa	891540	TGGT1_294420	C>A	C>A	C>A	C>A	C>A	C>A	C>A								16	28	19	23	18	13	10	0.875	1	1	0.913	1	0.923	1	1	1	1	1	1	1	1
TGGT1_chrIa	891567	TGGT1_294420				C>A											------	------	------	2	------	------	------	------	------	------	1	------	------	------	------	------	------	1	------	------	------
TGGT1_chrIa	891951	TGGT1_294420							- > ins AA								------	------	------	------	------	------	2	------	------	------	------	------	------	1	------	------	------	------	------	------	1
TGGT1_chrIa	895335	TGGT1_294430					T>C										------	------	------	------	9	------	------	------	------	------	------	0.6666	------	------	------	------	------	------	0.9999	------	------
TGGT1_chrIa	896052	TGGT1_294430	T>G	T>G	T>G	T>G	T>G	T>G	T>G								49	37	9	24	23	10	12	0.9795	0.9459	1	0.8333	1	1	1	1	1	1	1	1	1	1
TGGT1_chrIa	896377	TGGT1_294430	C>T														2	------	------	------	------	------	------	1	------	------	------	------	------	------	1	------	------	------	------	------	------
TGGT1_chrIa	898686	TGGT1_294430					T>C										------	------	------	------	3	------	------	------	------	------	------	1	------	------	------	------	------	------	1	------	------
TGGT1_chrIa	900495				- > ins A	- > ins TA	- > ins TA										------	------	17	5	5	------	------	------	------	0.5294	0.8	0.8	------	------	------	------	0.7604	0.9999	1	------	------
TGGT1_chrIa	900511								G>A								------	------	------	------	------	------	5	------	------	------	------	------	------	0.4	------	------	------	------	------	------	0.9642
TGGT1_chrIa	901488		A>G														2	------	------	------	------	------	------	1	------	------	------	------	------	------	1	------	------	------	------	------	------
TGGT1_chrIa	901491		TGGG > del 4														2	------	------	------	------	------	------	1	------	------	------	------	------	------	1	------	------	------	------	------	------
TGGT1_chrIa	901502		C>A														2	------	------	------	------	------	------	1	------	------	------	------	------	------	1	------	------	------	------	------	------
TGGT1_chrIa	904660	TGGT1_294440				A>G											------	------	------	4	------	------	------	------	------	------	0.75	------	------	------	------	------	------	0.9999	------	------	------
TGGT1_chrIa	904695	TGGT1_294440					TA>AG										------	------	------	------	9	------	------	------	------	------	------	0.6111	------	------	------	------	------	------	0.995	------	------
TGGT1_chrIa	904802	TGGT1_294440							C>G								------	------	------	------	------	------	5	------	------	------	------	------	------	0.6	------	------	------	------	------	------	0.9906
TGGT1_chrIa	905029	TGGT1_294440				A > del 1											------	------	------	2	------	------	------	------	------	------	1	------	------	------	------	------	------	1	------	------	------
TGGT1_chrIa	907249	TGGT1_294440							G>A								------	------	------	------	------	------	3	------	------	------	------	------	------	0.6666	------	------	------	------	------	------	0.9958
TGGT1_chrIa	907721	TGGT1_294440			G>A												------	------	3	------	------	------	------	------	------	0.6666	------	------	------	------	------	------	0.9958	------	------	------	------
TGGT1_chrIa	910184	TGGT1_294440		AT > del 2													------	3	------	------	------	------	------	------	0.6666	------	------	------	------	------	------	0.9958	------	------	------	------	------
TGGT1_chrIa	913335					G>C											------	------	------	2	------	------	------	------	------	------	1	------	------	------	------	------	------	1	------	------	------
TGGT1_chrIa	922124	TGGT1_294550			T>C							p.V509A					------	------	3	------	------	------	------	------	------	0.6666	------	------	------	------	------	------	0.9958	------	------	------	------
TGGT1_chrIa	922390	TGGT1_294550	- > ins TGG	- > ins TGG		- > ins TGG	- > ins TGG	- > ins TGG	- > ins TGG								35	25	------	10	12	14	6	0.9142	0.8399	------	1	1	0.8571	1	1	1	------	1	1	1	1
TGGT1_chrIa	928873	TGGT1_294550			C>T												------	------	2	------	------	------	------	------	------	1	------	------	------	------	------	------	1	------	------	------	------
TGGT1_chrIa	932952	TGGT1_294550	TG > del 2														2	------	------	------	------	------	------	1	------	------	------	------	------	------	1	------	------	------	------	------	------
TGGT1_chrIa	936122	TGGT1_294550						C>T							p.(=)		------	------	------	------	------	4	------	------	------	------	------	------	0.75	------	------	------	------	------	------	0.9999	------
TGGT1_chrIa	937665	TGGT1_294550	G>A	G>A	G>A		G>A		G>A								4	5	3	------	2	------	5	1	1	1	------	1	------	1	1	1	1	------	1	------	1
TGGT1_chrIa	937680	TGGT1_294550	A > del 1	A > del 1	A > del 1		A > del 1		A > del 1								4	6	3	------	3	------	5	1	1	1	------	1	------	1	1	1	1	------	1	------	1
TGGT1_chrIa	937681	TGGT1_294550	G>T	G>T	G>T		G>T		G>T								4	6	3	------	3	------	5	1	1	1	------	1	------	1	1	1	1	------	1	------	1
TGGT1_chrIa	937870	TGGT1_294550				G>A											------	------	------	2	------	------	------	------	------	------	1	------	------	------	------	------	------	1	------	------	------
TGGT1_chrIa	938869	TGGT1_294550	G>A						G>A								2	------	------	------	------	------	2	1	------	------	------	------	------	1	1	------	------	------	------	------	1
TGGT1_chrIa	938872	TGGT1_294550							A>T								------	------	------	------	------	------	2	------	------	------	------	------	------	1	------	------	------	------	------	------	1
TGGT1_chrIa	940269	TGGT1_294550	G>A	G>A	G>A	G>A	G>A	G>A	G>A								51	54	3	48	15	14	29	0.9803	0.9814	1	0.9583	0.9333	0.9285	0.862	1	1	1	1	1	1	1
TGGT1_chrIa	943896	TGGT1_294550			ATAT > del 4												------	------	2	------	------	------	------	------	------	1	------	------	------	------	------	------	1	------	------	------	------
TGGT1_chrIa	948909	TGGT1_294550				C>T											------	------	------	12	------	------	------	------	------	------	0.6666	------	------	------	------	------	------	0.9999	------	------	------
TGGT1_chrIa	954932			A > del 1													------	9	------	------	------	------	------	------	0.8888	------	------	------	------	------	------	1	------	------	------	------	------
TGGT1_chrIa	958954	TGGT1_294570					G>C										------	------	------	------	2	------	------	------	------	------	------	1	------	------	------	------	------	------	1	------	------
TGGT1_chrIa	972325	TGGT1_294595				- > ins A							p.E136fs				------	------	------	4	------	------	------	------	------	------	1	------	------	------	------	------	------	1	------	------	------
TGGT1_chrIa	972458	TGGT1_294595		T>A													------	2	------	------	------	------	------	------	1	------	------	------	------	------	------	1	------	------	------	------	------
TGGT1_chrIa	973228	TGGT1_294595		A>T		A>T	A>T	A>T									------	10	------	5	6	6	------	------	1	------	1	1	1	------	------	1	------	1	1	1	------
TGGT1_chrIa	974078				T>C												------	------	2	------	------	------	------	------	------	1	------	------	------	------	------	------	1	------	------	------	------
TGGT1_chrIa	978354						A>G										------	------	------	------	3	------	------	------	------	------	------	0.6666	------	------	------	------	------	------	0.9925	------	------
TGGT1_chrIa	986422				T>C												------	------	6	------	------	------	------	------	------	0.8333	------	------	------	------	------	------	0.9999	------	------	------	------
TGGT1_chrIa	990102	TGGT1_294620				A>G											------	------	------	5	------	------	------	------	------	------	0.8	------	------	------	------	------	------	0.9999	------	------	------
TGGT1_chrIa	990133	TGGT1_294620						T > del 1									------	------	------	------	------	5	------	------	------	------	------	------	0.4	------	------	------	------	------	------	0.8046	------
TGGT1_chrIa	990610	TGGT1_294620	ATAT > del 4	ATAT > del 4	ATATAT > del 6	ATAT > del 4	AT > del 2		ATAT > del 4								18	14	3	7	13	------	35	0.8654	0.8571	0.8055	0.7142	0.6153	------	1	1	1	0.9958	0.9999	0.9992	------	1
TGGT1_chrIa	991499	TGGT1_294620		C>A													------	8	------	------	------	------	------	------	0.625	------	------	------	------	------	------	0.9993	------	------	------	------	------
TGGT1_chrIa	992683	TGGT1_294620					- > ins AT										------	------	------	------	4	------	------	------	------	------	------	0.5	------	------	------	------	------	------	0.9853	------	------
TGGT1_chrIa	992684	TGGT1_294620			ATAT > del 4												------	------	4	------	------	------	------	------	------	1	------	------	------	------	------	------	1	------	------	------	------
TGGT1_chrIa	992984	TGGT1_294620	C>T	C>T		C>T	C>T	C>T	C>T								10	25	------	12	4	9	11	0.6999	0.9599	------	0.5833	0.75	0.6666	0.8181	0.9999	1	------	0.9856	0.9999	0.9999	1
TGGT1_chrIa	993172	TGGT1_294620		A > del 1													------	2	------	------	------	------	------	------	1	------	------	------	------	------	------	1	------	------	------	------	------
TGGT1_chrIa	995121	TGGT1_294620							A>G								------	------	------	------	------	------	2	------	------	------	------	------	------	1	------	------	------	------	------	------	1
TGGT1_chrIa	1003776	TGGT1_294630	- > ins AT														4	------	------	------	------	------	------	1	------	------	------	------	------	------	1	------	------	------	------	------	------
TGGT1_chrIa	1003777	TGGT1_294630					AT > del 2										------	------	------	------	4	------	------	------	------	------	------	1	------	------	------	------	------	------	1	------	------
TGGT1_chrIa	1005581	TGGT1_294630	C>G	C>G	C>G	C>G	C>G	C>G	C>G								328	332	91	178	142	130	163	0.9847	0.9909	0.956	0.9831	0.9366	0.9692	0.9877	1	1	1	1	1	1	1
TGGT1_chrIa	1005583	TGGT1_294630	G>T	G>T	G>T	G>T	G>T	G>T	G>T								328	331	91	178	142	130	164	0.9847	0.9879	0.978	0.9775	0.9366	0.9692	0.9878	1	1	1	1	1	1	1
TGGT1_chrIa	1005709	TGGT1_294630	T>G	T>G		T>G											7	11	------	9	------	------	------	0.8571	0.8181	------	1	------	------	------	1	1	------	1	------	------	------
TGGT1_chrIa	1005793	TGGT1_294630						AT > del 2									------	------	------	------	------	5	------	------	------	------	------	------	0.8	------	------	------	------	------	------	0.9999	------
TGGT1_chrIa	1005930	TGGT1_294630				A>T											------	------	------	14	------	------	------	------	------	------	1	------	------	------	------	------	------	1	------	------	------
TGGT1_chrIa	1008059	TGGT1_294630							- > ins T								------	------	------	------	------	------	15	------	------	------	------	------	------	0.6666	------	------	------	------	------	------	0.9999
TGGT1_chrIa	1008327	TGGT1_294630			T>C												------	------	3	------	------	------	------	------	------	0.6666	------	------	------	------	------	------	0.8975	------	------	------	------
TGGT1_chrIa	1008388	TGGT1_294630		- > ins TA													------	3	------	------	------	------	------	------	0.6666	------	------	------	------	------	------	0.9958	------	------	------	------	------
TGGT1_chrIa	1008983	TGGT1_294630	C>G														3	------	------	------	------	------	------	1	------	------	------	------	------	------	1	------	------	------	------	------	------
TGGT1_chrIa	1009020	TGGT1_294630						- > ins AT									------	------	------	------	------	5	------	------	------	------	------	------	1	------	------	------	------	------	------	1	------
TGGT1_chrIa	1009149	TGGT1_294630	AA>TT														3	------	------	------	------	------	------	0.6666	------	------	------	------	------	------	0.9958	------	------	------	------	------	------
TGGT1_chrIa	1015425	TGGT1_294640		T>C													------	6	------	------	------	------	------	------	0.6666	------	------	------	------	------	------	0.9998	------	------	------	------	------
TGGT1_chrIa	1017516	TGGT1_294640						T>G									------	------	------	------	------	2	------	------	------	------	------	------	1	------	------	------	------	------	------	1	------
TGGT1_chrIa	1017606	TGGT1_294640		A>G													------	4	------	------	------	------	------	------	0.5	------	------	------	------	------	------	0.9642	------	------	------	------	------
TGGT1_chrIa	1017898	TGGT1_294640				T>C											------	------	------	5	------	------	------	------	------	------	0.6	------	------	------	------	------	------	0.9906	------	------	------
TGGT1_chrIa	1020760				T>G												------	------	3	------	------	------	------	------	------	0.6666	------	------	------	------	------	------	0.8892	------	------	------	------
TGGT1_chrIa	1022481	TGGT1_294651						C>T							p.R871H		------	------	------	------	------	10	------	------	------	------	------	------	1	------	------	------	------	------	------	1	------
TGGT1_chrIa	1023390	TGGT1_294651				T>C							p.D568G				------	------	------	2	------	------	------	------	------	------	1	------	------	------	------	------	------	1	------	------	------
TGGT1_chrIa	1023871	TGGT1_294651		T>C													------	2	------	------	------	------	------	------	1	------	------	------	------	------	------	1	------	------	------	------	------
TGGT1_chrIa	1025644		C>T														2	------	------	------	------	------	------	1	------	------	------	------	------	------	1	------	------	------	------	------	------
TGGT1_chrIa	1035339						T>C										------	------	------	------	2	------	------	------	------	------	------	1	------	------	------	------	------	------	1	------	------
TGGT1_chrIa	1039078					A>G											------	------	------	19	------	------	------	------	------	------	0.9473	------	------	------	------	------	------	1	------	------	------
TGGT1_chrIa	1041609	TGGT1_294670		C>T	C>T	C	C>T	C									------	26	14	11	12	21	------	------	0.6153	0.5714	0.4545	0.5833	0.4761	------	------	0.9988	0.9896	0.2376	0.9951	0.3934	------
TGGT1_chrIa	1041919	TGGT1_294670							AT > del 2								------	------	------	------	------	------	4	------	------	------	------	------	------	0.75	------	------	------	------	------	------	0.9999
TGGT1_chrIa	1041944	TGGT1_294670					T>A										------	------	------	------	2	------	------	------	------	------	------	1	------	------	------	------	------	------	1	------	------
TGGT1_chrIa	1041975	TGGT1_294670					G>T										------	------	------	------	2	------	------	------	------	------	------	1	------	------	------	------	------	------	1	------	------
TGGT1_chrIa	1042000	TGGT1_294670				- > ins AT											------	------	------	3	------	------	------	------	------	------	0.6666	------	------	------	------	------	------	0.8975	------	------	------
TGGT1_chrIa	1042797	TGGT1_294670		T		T>G											------	27	------	7	------	------	------	------	0.4814	------	0.7142	------	------	------	------	0.2942	------	0.9999	------	------	------
TGGT1_chrIa	1042800	TGGT1_294670				G>C											------	------	------	7	------	------	------	------	------	------	0.5714	------	------	------	------	------	------	0.9997	------	------	------
TGGT1_chrIa	1043053	TGGT1_294670		GA>TG	G>T		G										------	25	14	------	12	------	------	------	0.5892	0.4285	------	0.4166	------	------	------	0.9785	0.9999	------	0.1019	------	------
TGGT1_chrIa	1043054	TGGT1_294670			A>G	A>G	A>G	A>G									------	------	13	20	12	5	------	------	------	0.8461	1	0.5833	0.8	------	------	------	1	1	0.9993	0.9999	------
TGGT1_chrIa	1043549	TGGT1_294670					A > del 1										------	------	------	------	2	------	------	------	------	------	------	1	------	------	------	------	------	------	1	------	------
TGGT1_chrIa	1050262	TGGT1_294690			C>T												------	------	2	------	------	------	------	------	------	1	------	------	------	------	------	------	1	------	------	------	------
TGGT1_chrIa	1050359	TGGT1_294690						C>T									------	------	------	------	------	3	------	------	------	------	------	------	0.6666	------	------	------	------	------	------	0.9958	------
TGGT1_chrIa	1051235	TGGT1_294690	C>T														5	------	------	------	------	------	------	0.8	------	------	------	------	------	------	0.9999	------	------	------	------	------	------
TGGT1_chrIa	1053815	TGGT1_294690		T	TA > del 2	TA > del 2	TA > del 2	TA > del 2	TA > del 2								------	6	6	12	9	4	10	------	0.5	1	0.6666	0.5555	1	0.8	------	0.5	1	0.9999	0.9536	1	1
TGGT1_chrIa	1053816	TGGT1_294690		A > del 1													------	5	------	------	------	------	------	------	0.6	------	------	------	------	------	------	0.9906	------	------	------	------	------
TGGT1_chrIa	1057018			A>C													------	4	------	------	------	------	------	------	0.75	------	------	------	------	------	------	0.999	------	------	------	------	------
TGGT1_chrIa	1058536	TGGT1_294700						A>T									------	------	------	------	------	4	------	------	------	------	------	------	0.5	------	------	------	------	------	------	0.9642	------
TGGT1_chrIa	1058538	TGGT1_294700		T > del 1													------	6	------	------	------	------	------	------	0.6666	------	------	------	------	------	------	0.9999	------	------	------	------	------
TGGT1_chrIa	1058664	TGGT1_294700					ATAT > del 4										------	------	------	------	2	------	------	------	------	------	------	1	------	------	------	------	------	------	1	------	------
TGGT1_chrIa	1058966	TGGT1_294700			T > del 1												------	------	4	------	------	------	------	------	------	0.5	------	------	------	------	------	------	0.6417	------	------	------	------
TGGT1_chrIa	1059196	TGGT1_294700				AT > del 2											------	------	------	3	------	------	------	------	------	------	0.6666	------	------	------	------	------	------	0.9909	------	------	------
TGGT1_chrIa	1059200	TGGT1_294700		A>G													------	3	------	------	------	------	------	------	0.6666	------	------	------	------	------	------	0.9925	------	------	------	------	------
TGGT1_chrIa	1062419	TGGT1_294700				G>A											------	------	------	3	------	------	------	------	------	------	0.6666	------	------	------	------	------	------	0.9958	------	------	------
TGGT1_chrIa	1062827	TGGT1_294700	AC > del 2														6	------	------	------	------	------	------	0.6666	------	------	------	------	------	------	0.9998	------	------	------	------	------	------
TGGT1_chrIa	1063420	TGGT1_294700							- > ins AT								------	------	------	------	------	------	2	------	------	------	------	------	------	1	------	------	------	------	------	------	1
TGGT1_chrIa	1063421	TGGT1_294700	AT > del 2														2	------	------	------	------	------	------	1	------	------	------	------	------	------	1	------	------	------	------	------	------
TGGT1_chrIa	1065495						C>G										------	------	------	------	3	------	------	------	------	------	------	0.6666	------	------	------	------	------	------	0.9958	------	------
TGGT1_chrIa	1071095	TGGT1_294710			T > del 1												------	------	4	------	------	------	------	------	------	0.5	------	------	------	------	------	------	0.7945	------	------	------	------
TGGT1_chrIa	1071440	TGGT1_294710					T>G										------	------	------	------	3	------	------	------	------	------	------	0.6666	------	------	------	------	------	------	0.9958	------	------
TGGT1_chrIa	1072021	TGGT1_294710				C>T	C>T										------	------	------	2	4	------	------	------	------	------	1	0.75	------	------	------	------	------	1	0.9999	------	------
TGGT1_chrIa	1076937		CC>AT														2	------	------	------	------	------	------	1	------	------	------	------	------	------	1	------	------	------	------	------	------
TGGT1_chrIa	1082284			A>G													------	10	------	------	------	------	------	------	0.8	------	------	------	------	------	------	1	------	------	------	------	------
TGGT1_chrIa	1082842								G>T								------	------	------	------	------	------	2	------	------	------	------	------	------	1	------	------	------	------	------	------	1
TGGT1_chrIa	1082876				C>T												------	------	3	------	------	------	------	------	------	1	------	------	------	------	------	------	1	------	------	------	------
TGGT1_chrIa	1082960								C>T								------	------	------	------	------	------	2	------	------	------	------	------	------	1	------	------	------	------	------	------	1
TGGT1_chrIa	1089120	TGGT1_294730						A>G							p.(=)		------	------	------	------	------	8	------	------	------	------	------	------	0.375	------	------	------	------	------	------	0.9708	------
TGGT1_chrIa	1095832			T>C													------	6	------	------	------	------	------	------	1	------	------	------	------	------	------	1	------	------	------	------	------
TGGT1_chrIa	1096320							- > ins T									------	------	------	------	------	2	------	------	------	------	------	------	1	------	------	------	------	------	------	1	------
TGGT1_chrIa	1096479				C>A												------	------	4	------	------	------	------	------	------	0.75	------	------	------	------	------	------	0.5456	------	------	------	------
TGGT1_chrIa	1100059	TGGT1_294740			C>G							p.(=)					------	------	4	------	------	------	------	------	------	0.75	------	------	------	------	------	------	0.9644	------	------	------	------
TGGT1_chrIa	1109578				T>G												------	------	3	------	------	------	------	------	------	0.6666	------	------	------	------	------	------	0.8892	------	------	------	------
TGGT1_chrIa	1118185	TGGT1_294770	G	G>A	G>A	G>A	G>A	G>A									52	92	92	59	44	61	------	0.4807	0.7934	0.6413	0.7457	0.5681	0.6721	------	0.3594	0.9999	0.9846	0.9994	0.8864	0.992	------
TGGT1_chrIa	1118842							T>G									------	------	------	------	------	3	------	------	------	------	------	------	0.6666	------	------	------	------	------	------	0.9958	------
TGGT1_chrIa	1119368					T>C											------	------	------	2	------	------	------	------	------	------	1	------	------	------	------	------	------	1	------	------	------
TGGT1_chrIa	1122428						G>A										------	------	------	------	4	------	------	------	------	------	------	1	------	------	------	------	------	------	1	------	------
TGGT1_chrIa	1122524						A>G										------	------	------	------	8	------	------	------	------	------	------	1	------	------	------	------	------	------	1	------	------
TGGT1_chrIa	1124448	TGGT1_294780			A>G												------	------	3	------	------	------	------	------	------	0.6666	------	------	------	------	------	------	0.8892	------	------	------	------
TGGT1_chrIa	1132296							G>A									------	------	------	------	------	14	------	------	------	------	------	------	0.5714	------	------	------	------	------	------	0.9896	------
TGGT1_chrIa	1132619								G>T								------	------	------	------	------	------	3	------	------	------	------	------	------	0.6666	------	------	------	------	------	------	0.9958
TGGT1_chrIa	1134233	TGGT1_294800A	- > ins C	- > ins C	- > ins C	- > ins C	- > ins C	- > ins C	- > ins C	p.S330fs	p.S330fs	p.S330fs	p.S330fs	p.S330fs	p.S330fs	p.S330fs	13	69	61	62	47	54	51	0.6153	0.884	0.9016	0.9193	0.8297	0.9074	0.745	0.9999	1	1	1	1	1	1
TGGT1_chrIa	1135590								A>C								------	------	------	------	------	------	7	------	------	------	------	------	------	0.5714	------	------	------	------	------	------	0.9885
TGGT1_chrIa	1135638							A>T									------	------	------	------	------	2	------	------	------	------	------	------	1	------	------	------	------	------	------	1	------
TGGT1_chrIa	1136016								A>C								------	------	------	------	------	------	4	------	------	------	------	------	------	0.75	------	------	------	------	------	------	0.9999
TGGT1_chrIa	1136846	TGGT1_294805	T>C				T>C										4	------	------	------	3	------	------	1	------	------	------	1	------	------	1	------	------	------	1	------	------
TGGT1_chrIa	1136958	TGGT1_294805					G>A										------	------	------	------	3	------	------	------	------	------	------	0.6666	------	------	------	------	------	------	0.8975	------	------
TGGT1_chrIa	1137479					A>C											------	------	------	2	------	------	------	------	------	------	1	------	------	------	------	------	------	1	------	------	------
TGGT1_chrIa	1137868	TGGT1_294808				T>A							p.I73N				------	------	------	6	------	------	------	------	------	------	0.6666	------	------	------	------	------	------	0.9997	------	------	------
TGGT1_chrIa	1141203	TGGT1_294812				T>C											------	------	------	3	------	------	------	------	------	------	0.6666	------	------	------	------	------	------	0.9958	------	------	------
TGGT1_chrIa	1141989	TGGT1_294812					AG > del 2										------	------	------	------	4	------	------	------	------	------	------	1	------	------	------	------	------	------	1	------	------
TGGT1_chrIa	1174791	TGGT1_294820							T>C							p.S7647P	------	------	------	------	------	------	2	------	------	------	------	------	------	1	------	------	------	------	------	------	1
TGGT1_chrIa	1184379	TGGT1_294830				G			- > ins A								------	------	------	4	------	------	14	------	------	------	0.5	------	------	0.5	------	------	------	0.5	------	------	0.5614
TGGT1_chrIa	1184958	TGGT1_294830			ATGC > del 4												------	------	2	------	------	------	------	------	------	1	------	------	------	------	------	------	1	------	------	------	------
TGGT1_chrIa	1185573	TGGT1_294830					G>A										------	------	------	------	2	------	------	------	------	------	------	1	------	------	------	------	------	------	1	------	------
TGGT1_chrIa	1188370							- > ins T									------	------	------	------	------	2	------	------	------	------	------	------	1	------	------	------	------	------	------	1	------
TGGT1_chrIa	1204035								G>A								------	------	------	------	------	------	4	------	------	------	------	------	------	1	------	------	------	------	------	------	1
TGGT1_chrIa	1205991						A>G										------	------	------	------	2	------	------	------	------	------	------	1	------	------	------	------	------	------	1	------	------
TGGT1_chrIa	1208241	TGGT1_294860		T>C													------	3	------	------	------	------	------	------	0.6666	------	------	------	------	------	------	0.9958	------	------	------	------	------
TGGT1_chrIa	1208365	TGGT1_294860							T>G								------	------	------	------	------	------	3	------	------	------	------	------	------	0.6666	------	------	------	------	------	------	0.9998
TGGT1_chrIa	1208577	TGGT1_294860							T>A								------	------	------	------	------	------	5	------	------	------	------	------	------	0.6	------	------	------	------	------	------	0.9906
TGGT1_chrIa	1208936	TGGT1_294860							A>G								------	------	------	------	------	------	2	------	------	------	------	------	------	1	------	------	------	------	------	------	1
TGGT1_chrIa	1218355						A>G										------	------	------	------	6	------	------	------	------	------	------	0.6666	------	------	------	------	------	------	0.9998	------	------
TGGT1_chrIa	1220725	TGGT1_294870			T>C												------	------	2	------	------	------	------	------	------	1	------	------	------	------	------	------	1	------	------	------	------
TGGT1_chrIa	1224777								G>C								------	------	------	------	------	------	3	------	------	------	------	------	------	0.6666	------	------	------	------	------	------	0.9958
TGGT1_chrIa	1224846								A>C								------	------	------	------	------	------	2	------	------	------	------	------	------	1	------	------	------	------	------	------	1
TGGT1_chrIa	1226282	TGGT1_294880					C>A										------	------	------	------	8	------	------	------	------	------	------	0.5	------	------	------	------	------	------	0.6031	------	------
TGGT1_chrIa	1228488	TGGT1_294880	G>A														5	------	------	------	------	------	------	0.8	------	------	------	------	------	------	0.9999	------	------	------	------	------	------
TGGT1_chrIa	1229630	TGGT1_294880		C>G													------	5	------	------	------	------	------	------	0.6	------	------	------	------	------	------	0.9906	------	------	------	------	------
TGGT1_chrIa	1230579	TGGT1_294880				C>A											------	------	------	2	------	------	------	------	------	------	1	------	------	------	------	------	------	1	------	------	------
TGGT1_chrIa	1237564	TGGT1_294898		- > ins AT			- > ins ATx2	- > ins AT, - > ins ATx2	- > ins ATx2								------	2	------	------	2	9	6	------	1	------	------	1	0.7222	1	------	1	------	------	1	0.9808	1
TGGT1_chrIa	1238241	TGGT1_294898					A>G										------	------	------	------	3	------	------	------	------	------	------	0.6666	------	------	------	------	------	------	0.9925	------	------
TGGT1_chrIa	1239874	TGGT1_294898	AC > del 2														5	------	------	------	------	------	------	0.6	------	------	------	------	------	------	0.9906	------	------	------	------	------	------
TGGT1_chrIa	1240332	TGGT1_294898			G>A												------	------	2	------	------	------	------	------	------	1	------	------	------	------	------	------	1	------	------	------	------
TGGT1_chrIa	1240518	TGGT1_294898					T>A										------	------	------	------	17	------	------	------	------	------	------	0.8235	------	------	------	------	------	------	1	------	------
TGGT1_chrIa	1240602	TGGT1_294898	T>A														3	------	------	------	------	------	------	1	------	------	------	------	------	------	1	------	------	------	------	------	------
TGGT1_chrIa	1240605	TGGT1_294898	T>A														3	------	------	------	------	------	------	1	------	------	------	------	------	------	1	------	------	------	------	------	------
TGGT1_chrIa	1240608	TGGT1_294898	G>C														4	------	------	------	------	------	------	0.75	------	------	------	------	------	------	0.9999	------	------	------	------	------	------
TGGT1_chrIa	1241533	TGGT1_294898	TA > del 2														2	------	------	------	------	------	------	1	------	------	------	------	------	------	1	------	------	------	------	------	------
TGGT1_chrIa	1244634	TGGT1_294898	A>G			A>G											2	------	------	2	------	------	------	1	------	------	1	------	------	------	1	------	------	1	------	------	------
TGGT1_chrIa	1245371				T > del 1												------	------	11	------	------	------	------	------	------	0.5454	------	------	------	------	------	------	0.9469	------	------	------	------
TGGT1_chrIa	1246568			T>C													------	3	------	------	------	------	------	------	0.6666	------	------	------	------	------	------	0.9958	------	------	------	------	------
TGGT1_chrIa	1250276	TGGT1_294902	GA > del 2	G	G	GA > del 2	GA > del 2	GA > del 2	GA > del 2	p.F438fs			p.F438fs	p.F438fs	p.F438fs	p.F438fs	222	79	48	35	67	72	59	0.7072	0.4654	0.4536	0.5142	0.6417	0.5416	0.6271	0.9999	0.2755	0.1441	0.5582	0.9748	0.7392	0.9621
TGGT1_chrIa	1250282	TGGT1_294902	G > del 1	G	G	G	G > del 1	G > del 1	G > del 1	p.L437fs				p.L437fs	p.L437fs	p.L437fs	221	80	49	37	68	74	59	0.7058	0.4625	0.4489	0.4864	0.6323	0.527	0.6271	0.9999	0.2558	0.1472	0.3753	0.9687	0.667	0.9612
TGGT1_chrIa	1252958	TGGT1_294920					G > del 1										------	------	------	------	3	------	------	------	------	------	------	1	------	------	------	------	------	------	1	------	------
TGGT1_chrIa	1254083	TGGT1_294920				T>C											------	------	------	5	------	------	------	------	------	------	1	------	------	------	------	------	------	1	------	------	------
TGGT1_chrIa	1254088	TGGT1_294920				A>G											------	------	------	5	------	------	------	------	------	------	1	------	------	------	------	------	------	1	------	------	------
TGGT1_chrIa	1254090	TGGT1_294920				G>C											------	------	------	5	------	------	------	------	------	------	1	------	------	------	------	------	------	1	------	------	------
TGGT1_chrIa	1254275	TGGT1_294920	AG > del 2														2	------	------	------	------	------	------	1	------	------	------	------	------	------	1	------	------	------	------	------	------
TGGT1_chrIa	1255767	TGGT1_294920					T>C										------	------	------	------	5	------	------	------	------	------	------	0.8	------	------	------	------	------	------	0.9999	------	------
TGGT1_chrIa	1257020	TGGT1_294920	T>A														4	------	------	------	------	------	------	0.5	------	------	------	------	------	------	0.9814	------	------	------	------	------	------
TGGT1_chrIa	1258725	TGGT1_294920			C>G												------	------	15	------	------	------	------	------	------	0.8	------	------	------	------	------	------	1	------	------	------	------
TGGT1_chrIa	1260054								G > del 1								------	------	------	------	------	------	2	------	------	------	------	------	------	1	------	------	------	------	------	------	1
TGGT1_chrIa	1260858					G>A											------	------	------	8	------	------	------	------	------	------	0.75	------	------	------	------	------	------	0.9999	------	------	------
TGGT1_chrIa	1260938								G>A								------	------	------	------	------	------	7	------	------	------	------	------	------	1	------	------	------	------	------	------	1
TGGT1_chrIa	1260953								A>G								------	------	------	------	------	------	7	------	------	------	------	------	------	1	------	------	------	------	------	------	1
TGGT1_chrIa	1261399								T > del 1								------	------	------	------	------	------	2	------	------	------	------	------	------	1	------	------	------	------	------	------	1
TGGT1_chrIa	1264120	TGGT1_359190					G>A	G>A									------	------	------	------	7	6	------	------	------	------	------	0.7142	0.6666	------	------	------	------	------	0.9999	0.9998	------
TGGT1_chrIa	1264470	TGGT1_359190							G>T								------	------	------	------	------	------	3	------	------	------	------	------	------	0.6666	------	------	------	------	------	------	0.9958
TGGT1_chrIa	1264510	TGGT1_359190					- > ins G		- > ins T								------	------	------	------	2	------	2	------	------	------	------	1	------	1	------	------	------	------	1	------	1
TGGT1_chrIa	1265044			A>G													------	3	------	------	------	------	------	------	0.6666	------	------	------	------	------	------	0.9803	------	------	------	------	------
TGGT1_chrIa	1265170			T>G													------	3	------	------	------	------	------	------	1	------	------	------	------	------	------	1	------	------	------	------	------
TGGT1_chrIa	1265358				- > ins CTGTCTTCGCTG												------	------	2	------	------	------	------	------	------	1	------	------	------	------	------	------	1	------	------	------	------
TGGT1_chrIa	1265752	TGGT1_294930						G>T									------	------	------	------	------	2	------	------	------	------	------	------	1	------	------	------	------	------	------	1	------
TGGT1_chrIa	1265767	TGGT1_294930						G>T									------	------	------	------	------	2	------	------	------	------	------	------	1	------	------	------	------	------	------	1	------
TGGT1_chrIa	1267188	TGGT1_294930				A>T											------	------	------	8	------	------	------	------	------	------	0.625	------	------	------	------	------	------	0.9081	------	------	------
TGGT1_chrIa	1268748					G>A											------	------	------	11	------	------	------	------	------	------	0.7272	------	------	------	------	------	------	0.9999	------	------	------
TGGT1_chrIa	1270195	TGGT1_294940	T>G	T>G	T>G	T>G	T>G	T>G	T>G								10	22	3	9	4	4	12	1	1	1	1	1	1	1	1	1	1	1	1	1	1
TGGT1_chrIa	1270417	TGGT1_294940					T>A										------	------	------	------	3	------	------	------	------	------	------	0.6666	------	------	------	------	------	------	0.9853	------	------
TGGT1_chrIa	1271293	TGGT1_294940		C>G	C>G	C>G			C								------	4	4	2	------	------	4	------	1	0.75	1	------	------	0.5	------	1	0.9999	1	------	------	0.5
TGGT1_chrIa	1271859	TGGT1_294940			C>T												------	------	7	------	------	------	------	------	------	0.5714	------	------	------	------	------	------	0.9814	------	------	------	------
TGGT1_chrIa	1272067	TGGT1_294940			GC > del 2												------	------	4	------	------	------	------	------	------	1	------	------	------	------	------	------	1	------	------	------	------
TGGT1_chrIa	1272070	TGGT1_294940			T>G												------	------	4	------	------	------	------	------	------	1	------	------	------	------	------	------	1	------	------	------	------
TGGT1_chrIa	1272072	TGGT1_294940			TA>CC												------	------	6	------	------	------	------	------	------	0.6666	------	------	------	------	------	------	0.9916	------	------	------	------
TGGT1_chrIa	1277868	TGGT1_294960						G>A									------	------	------	------	------	14	------	------	------	------	------	------	0.6428	------	------	------	------	------	------	0.9999	------
TGGT1_chrIa	1279678	TGGT1_294960					G>C										------	------	------	------	6	------	------	------	------	------	------	0.6666	------	------	------	------	------	------	0.9998	------	------
TGGT1_chrIa	1297887			C>G													------	3	------	------	------	------	------	------	0.6666	------	------	------	------	------	------	0.9958	------	------	------	------	------
TGGT1_chrIa	1299939	TGGT1_295010	C>T	C>T	C>T		C	C>T									3	14	3	------	8	8	------	1	0.8571	0.6666	------	0.5	0.875	------	1	1	0.9958	------	0.3968	1	------
TGGT1_chrIa	1303507			A>G													------	2	------	------	------	------	------	------	1	------	------	------	------	------	------	1	------	------	------	------	------
TGGT1_chrIa	1328239	TGGT1_295035	A>G	A>G	A>G	A>G	A>G	A>G	A>G								21	18	9	8	6	5	14	1	1	1	0.75	1	0.6	0.7857	1	1	1	0.9999	1	0.9906	1
TGGT1_chrIa	1334001	TGGT1_295040			T>A												------	------	2	------	------	------	------	------	------	1	------	------	------	------	------	------	1	------	------	------	------
TGGT1_chrIa	1336495	TGGT1_295040					A>G										------	------	------	------	7	------	------	------	------	------	------	0.5714	------	------	------	------	------	------	0.9814	------	------
TGGT1_chrIa	1337367	TGGT1_295040					G>A										------	------	------	------	3	------	------	------	------	------	------	0.6666	------	------	------	------	------	------	0.9958	------	------
TGGT1_chrIa	1337620	TGGT1_295040						T>C									------	------	------	------	------	9	------	------	------	------	------	------	0.7777	------	------	------	------	------	------	0.9999	------
TGGT1_chrIa	1337988	TGGT1_295040				T>G											------	------	------	3	------	------	------	------	------	------	0.6666	------	------	------	------	------	------	0.9945	------	------	------
TGGT1_chrIa	1338286	TGGT1_295040	AT > del 2														2	------	------	------	------	------	------	1	------	------	------	------	------	------	1	------	------	------	------	------	------
TGGT1_chrIa	1338443	TGGT1_295040	A>G	A>G	A>G	A>G	A>G	A>G	A>G								12	32	21	14	16	17	23	1	1	1	1	1	1	0.7826	1	1	1	1	1	1	0.9999
TGGT1_chrIa	1338888	TGGT1_295040							C>T								------	------	------	------	------	------	2	------	------	------	------	------	------	1	------	------	------	------	------	------	1
TGGT1_chrIa	1340733	TGGT1_295040	G>A														2	------	------	------	------	------	------	1	------	------	------	------	------	------	1	------	------	------	------	------	------
TGGT1_chrIa	1341172	TGGT1_295040		G>A													------	2	------	------	------	------	------	------	1	------	------	------	------	------	------	1	------	------	------	------	------
TGGT1_chrIa	1341334	TGGT1_295040						A>G									------	------	------	------	------	3	------	------	------	------	------	------	0.6666	------	------	------	------	------	------	0.9958	------
TGGT1_chrIa	1341881	TGGT1_295040	C>T	C>T	C>T	C>T	C>T	C>T	C>T								51	55	19	21	24	23	18	0.9019	0.9272	1	0.9523	1	0.913	1	1	1	1	1	1	1	1
TGGT1_chrIa	1351159	TGGT1_295050	C>G	C>G	C>G	C>G	C>G	C>G	C>G	p.(=)	p.(=)	p.(=)	p.(=)	p.(=)	p.(=)	p.(=)	93	197	102	79	82	114	79	1	1	1	1	1	1	1	1	1	1	1	1	1	1
TGGT1_chrIa	1355511	TGGT1_295060	G>C		G>C	G>C	G	G>C									15	------	7	11	14	18	------	0.8	------	0.5714	0.7272	0.5	0.8888	------	1	------	0.9814	0.9999	0.5	1	------
TGGT1_chrIa	1356541	TGGT1_295060			- > ins A												------	------	4	------	------	------	------	------	------	1	------	------	------	------	------	------	1	------	------	------	------
TGGT1_chrIa	1356585	TGGT1_295060							G>T								------	------	------	------	------	------	3	------	------	------	------	------	------	0.6666	------	------	------	------	------	------	0.8892
TGGT1_chrIa	1358151						A>G										------	------	------	------	4	------	------	------	------	------	------	0.5	------	------	------	------	------	------	0.6417	------	------
TGGT1_chrIa	1360115	TGGT1_295070			A > del 1												------	------	2	------	------	------	------	------	------	1	------	------	------	------	------	------	1	------	------	------	------
TGGT1_chrIa	1360283	TGGT1_295070	C>A				C>A										3	------	------	------	5	------	------	1	------	------	------	1	------	------	1	------	------	------	1	------	------
TGGT1_chrIa	1360286	TGGT1_295070	T>G				T>G										3	------	------	------	5	------	------	1	------	------	------	1	------	------	1	------	------	------	1	------	------
TGGT1_chrIa	1360289	TGGT1_295070	C>G				C>G	C									7	------	------	------	5	6	------	1	------	------	------	1	0.5	------	1	------	------	------	1	0.5	------
TGGT1_chrIa	1361440	TGGT1_295070	C>T	C>T	C>T	C>T	C>T	C>T	C>T								16	19	2	9	5	9	8	0.8125	1	1	0.8888	1	0.6666	0.625	1	1	1	1	1	0.9999	0.995
TGGT1_chrIa	1361481	TGGT1_295070							G>A								------	------	------	------	------	------	4	------	------	------	------	------	------	1	------	------	------	------	------	------	1
TGGT1_chrIa	1364575	TGGT1_295070	C>T	C>T	C>T	C>T	C>T	C>T									23	15	10	11	24	10	------	1	1	0.8	1	0.9166	1	------	1	1	1	1	1	1	------
TGGT1_chrIa	1366450	TGGT1_295070	C>T	C>T	C>T	C>T	C>T	C>T	C>T								25	22	5	19	26	5	6	0.92	0.909	1	1	1	1	1	1	1	1	1	1	1	1
TGGT1_chrIa	1369474	TGGT1_295070					C>G										------	------	------	------	2	------	------	------	------	------	------	1	------	------	------	------	------	------	1	------	------
TGGT1_chrIa	1370411	TGGT1_295070	G>A														2	------	------	------	------	------	------	1	------	------	------	------	------	------	1	------	------	------	------	------	------
TGGT1_chrIa	1371347				T>A												------	------	2	------	------	------	------	------	------	1	------	------	------	------	------	------	1	------	------	------	------
TGGT1_chrIa	1382412								G>A								------	------	------	------	------	------	2	------	------	------	------	------	------	1	------	------	------	------	------	------	1
TGGT1_chrIa	1382517							T>C									------	------	------	------	------	2	------	------	------	------	------	------	1	------	------	------	------	------	------	1	------
TGGT1_chrIa	1389825	TGGT1_295100							G>A							p.G1609S	------	------	------	------	------	------	47	------	------	------	------	------	------	1	------	------	------	------	------	------	1
TGGT1_chrIa	1394452		G>A	G>A	G>A	G>A	G>A	G>A	G>A								71	354	247	263	196	192	172	1	0.983	0.9635	1	0.9948	0.9947	0.9476	1	1	1	1	1	1	1
TGGT1_chrIa	1396543		G>A														3	------	------	------	------	------	------	1	------	------	------	------	------	------	1	------	------	------	------	------	------
TGGT1_chrIa	1396711		C>G	C>G	C>G	C>G		C>G									2	2	2	3	------	3	------	1	1	1	1	------	0.6666	------	1	1	1	1	------	1	------
TGGT1_chrIa	1396835				C>T			C>T									------	------	3	------	------	8	------	------	------	0.6666	------	------	0.75	------	------	------	0.9818	------	------	0.9999	------
TGGT1_chrIa	1396898		G>C	G>C	G>C	G>C	G>C	G>C	G>C								18	43	14	36	24	15	23	0.8333	0.9767	1	1	1	1	1	0.9998	1	1	1	1	1	1
TGGT1_chrIa	1397012		- > ins AT		- > ins AT	- > ins AT	- > ins AT		- > ins AT								4	------	5	3	4	------	2	0.5	------	0.6	0.8333	0.75	------	1	0.9655	------	0.9999	1	1	------	1
TGGT1_chrIa	1397071					G>A	G>A										------	------	------	2	4	------	------	------	------	------	1	1	------	------	------	------	------	1	1	------	------
TGGT1_chrIa	1397351		C>T	C>T	C>T	C>T	C>T	C>T	C>T								297	592	223	396	357	252	361	0.9865	0.9679	0.9282	0.9747	0.9495	0.9603	0.9722	1	1	1	1	1	1	1
TGGT1_chrIa	1397382		AGTCTGTGTT > del 10	AGTCTGTGTT > del 10	AGTCTGTGTT > del 10	AGTCTGTGTT > del 10	AGTCTGTGTT > del 10	AGTCTGTGTT > del 10	AGTCTGTGTT > del 10								246	583	224	392	338	252	339	0.8915	0.8794	0.8467	0.8498	0.897	0.8186	0.9109	1	1	1	1	1	1	1
TGGT1_chrIa	1397408		T>C	T>C	T>C	T>C	T>C	T>C	T>C								231	578	223	378	329	244	329	0.9523	0.8858	0.852	0.8888	0.9118	0.8524	0.9452	1	1	1	1	1	1	1
TGGT1_chrIa	1398235			C>G	C>G		C>G	C>G									------	6	4	------	2	3	------	------	0.6666	1	------	1	1	------	------	0.9978	1	------	1	1	------
TGGT1_chrIa	1398359			C	C>T		C>T	C>T									------	5	2	------	6	8	------	------	0.4	1	------	0.3333	0.5	------	------	0.162	1	------	1	0.977	------
TGGT1_chrIa	1398422		G>C	G>C	G>C	G>C	G>C	G>C	G>C								20	51	23	61	46	29	25	1	0.9215	0.7391	0.9836	0.9565	0.8965	0.8399	1	1	0.9989	0.9999	0.9999	0.9999	0.9992
TGGT1_chrIa	1398536					- > ins T											------	------	------	11	------	------	------	------	------	------	0.3636	------	------	------	------	------	------	0.9722	------	------	------
TGGT1_chrIa	1398538				- > ins AG		- > ins AG										------	------	5	------	4	------	------	------	------	0.6	------	0.5	------	------	------	------	0.9999	------	0.9996	------	------
TGGT1_chrIa	1398595			G>A			G>A										------	2	------	------	4	------	------	------	1	------	------	0.5	------	------	------	1	------	------	1	------	------
TGGT1_chrIa	1398851			G>A													------	3	------	------	------	------	------	------	1	------	------	------	------	------	------	1	------	------	------	------	------
TGGT1_chrIa	1398875			C>T													------	3	------	------	------	------	------	------	1	------	------	------	------	------	------	1	------	------	------	------	------
TGGT1_chrIa	1398902			T>C													------	3	------	------	------	------	------	------	1	------	------	------	------	------	------	1	------	------	------	------	------
TGGT1_chrIa	1398919			C>G													------	2	------	------	------	------	------	------	1	------	------	------	------	------	------	1	------	------	------	------	------
TGGT1_chrIa	1404111			T > del 1													------	2	------	------	------	------	------	------	1	------	------	------	------	------	------	1	------	------	------	------	------
TGGT1_chrIa	1410862	TGGT1_296010	T>A														2	------	------	------	------	------	------	1	------	------	------	------	------	------	1	------	------	------	------	------	------
TGGT1_chrIa	1416823	TGGT1_296010		A>G													------	3	------	------	------	------	------	------	0.6666	------	------	------	------	------	------	0.9958	------	------	------	------	------
TGGT1_chrIa	1418174	TGGT1_296010					- > ins A										------	------	------	------	6	------	------	------	------	------	------	0.6666	------	------	------	------	------	------	0.9999	------	------
TGGT1_chrIa	1420838				- > ins T												------	------	2	------	------	------	------	------	------	1	------	------	------	------	------	------	1	------	------	------	------
TGGT1_chrIa	1423829				G>C												------	------	4	------	------	------	------	------	------	0.5	------	------	------	------	------	------	0.6417	------	------	------	------
TGGT1_chrIa	1424281		C > del 1	C > del 1	C > del 1	C > del 1	C > del 1	C > del 1	C > del 1								9	41	17	20	7	13	7	1	0.9512	1	1	1	1	1	1	1	1	1	1	1	1
TGGT1_chrIa	1424282		A>T	A>T	A>T	A>T	A>T	A>T	A>T								9	40	17	20	7	13	7	1	0.975	1	1	1	1	1	1	1	1	1	1	1	1
TGGT1_chrIa	1424992								C>A								------	------	------	------	------	------	2	------	------	------	------	------	------	1	------	------	------	------	------	------	1
TGGT1_chrIa	1425006								C>A								------	------	------	------	------	------	2	------	------	------	------	------	------	1	------	------	------	------	------	------	1
TGGT1_chrIa	1426940	TGGT1_295995				T>C											------	------	------	2	------	------	------	------	------	------	1	------	------	------	------	------	------	1	------	------	------
TGGT1_chrIa	1431247			A>G													------	4	------	------	------	------	------	------	0.5	------	------	------	------	------	------	0.6417	------	------	------	------	------
TGGT1_chrIa	1437062		G>A														6	------	------	------	------	------	------	0.6666	------	------	------	------	------	------	0.9998	------	------	------	------	------	------
TGGT1_chrIa	1437257		C>T														3	------	------	------	------	------	------	0.6666	------	------	------	------	------	------	0.9958	------	------	------	------	------	------
TGGT1_chrIa	1438031				C>T												------	------	19	------	------	------	------	------	------	1	------	------	------	------	------	------	1	------	------	------	------
TGGT1_chrIa	1444994						A>T										------	------	------	------	3	------	------	------	------	------	------	0.6666	------	------	------	------	------	------	0.9945	------	------
TGGT1_chrIa	1451133	TGGT1_295950	C>A														3	------	------	------	------	------	------	0.6666	------	------	------	------	------	------	0.9958	------	------	------	------	------	------
TGGT1_chrIa	1451446	TGGT1_295950	T>C	T>C	T>C	T>C	T>C	T>C	T>C	p.(=)	p.(=)	p.(=)	p.(=)	p.(=)	p.(=)	p.(=)	76	70	22	41	38	35	44	0.7105	0.5428	0.7272	0.6097	0.4473	0.4	0.75	0.9999	0.9999	1	0.9999	0.9998	0.999	1
TGGT1_chrIa	1452856	TGGT1_295945					- > ins C							p.P23fs			------	------	------	------	6	------	------	------	------	------	------	0.6666	------	------	------	------	------	------	0.9998	------	------
TGGT1_chrIa	1452943	TGGT1_295945					C>T							p.(=)			------	------	------	------	13	------	------	------	------	------	------	0.7692	------	------	------	------	------	------	0.9999	------	------
TGGT1_chrIa	1453378	TGGT1_295945						C>A									------	------	------	------	------	2	------	------	------	------	------	------	1	------	------	------	------	------	------	1	------
TGGT1_chrIa	1453503	TGGT1_295945					T>C							p.L109P			------	------	------	------	15	------	------	------	------	------	------	0.6666	------	------	------	------	------	------	0.9999	------	------
TGGT1_chrIa	1453615				G>A												------	------	11	------	------	------	------	------	------	0.5454	------	------	------	------	------	------	0.9469	------	------	------	------
TGGT1_chrIa	1463850							T>G									------	------	------	------	------	3	------	------	------	------	------	------	0.6666	------	------	------	------	------	------	0.9958	------
TGGT1_chrIa	1465355								A>C								------	------	------	------	------	------	3	------	------	------	------	------	------	0.6666	------	------	------	------	------	------	0.9958
TGGT1_chrIa	1472184			A>G													------	2	------	------	------	------	------	------	1	------	------	------	------	------	------	1	------	------	------	------	------
TGGT1_chrIa	1472542		C>A														3	------	------	------	------	------	------	0.6666	------	------	------	------	------	------	0.8899	------	------	------	------	------	------
TGGT1_chrIa	1472568		G>T														3	------	------	------	------	------	------	0.6666	------	------	------	------	------	------	0.8899	------	------	------	------	------	------
TGGT1_chrIa	1472997						- > ins T										------	------	------	------	7	------	------	------	------	------	------	1	------	------	------	------	------	------	1	------	------
TGGT1_chrIa	1478320	TGGT1_295850			T>G												------	------	3	------	------	------	------	------	------	0.6666	------	------	------	------	------	------	0.9958	------	------	------	------
TGGT1_chrIa	1478330	TGGT1_295850			C>G												------	------	3	------	------	------	------	------	------	0.6666	------	------	------	------	------	------	0.8975	------	------	------	------
TGGT1_chrIa	1478471	TGGT1_295850					T > del 1										------	------	------	------	2	------	------	------	------	------	------	1	------	------	------	------	------	------	1	------	------
TGGT1_chrIa	1488728	TGGT1_295850							C>T								------	------	------	------	------	------	2	------	------	------	------	------	------	1	------	------	------	------	------	------	1
TGGT1_chrIa	1492206								G>A								------	------	------	------	------	------	9	------	------	------	------	------	------	0.5555	------	------	------	------	------	------	0.967
TGGT1_chrIa	1493529			G>A													------	2	------	------	------	------	------	------	1	------	------	------	------	------	------	1	------	------	------	------	------
TGGT1_chrIa	1494430							T>C									------	------	------	------	------	13	------	------	------	------	------	------	0.5384	------	------	------	------	------	------	0.9214	------
TGGT1_chrIa	1494797	TGGT1_295770						C>T							p.R112C		------	------	------	------	------	5	------	------	------	------	------	------	0.6	------	------	------	------	------	------	0.9906	------
TGGT1_chrIa	1496041	TGGT1_295770							TC>CT								------	------	------	------	------	------	2	------	------	------	------	------	------	1	------	------	------	------	------	------	1
TGGT1_chrIa	1504079								T>C								------	------	------	------	------	------	7	------	------	------	------	------	------	0.5714	------	------	------	------	------	------	0.9814
TGGT1_chrIa	1505290					T>C											------	------	------	3	------	------	------	------	------	------	0.6666	------	------	------	------	------	------	0.9958	------	------	------
TGGT1_chrIa	1508248	TGGT1_295760						A>G									------	------	------	------	------	5	------	------	------	------	------	------	1	------	------	------	------	------	------	1	------
TGGT1_chrIa	1508333	TGGT1_295760						- > ins AA									------	------	------	------	------	11	------	------	------	------	------	------	0.6363	------	------	------	------	------	------	0.9295	------
TGGT1_chrIa	1508432	TGGT1_295760				T>C											------	------	------	11	------	------	------	------	------	------	0.6363	------	------	------	------	------	------	0.9998	------	------	------
TGGT1_chrIa	1508481	TGGT1_295760			A>G												------	------	3	------	------	------	------	------	------	0.6666	------	------	------	------	------	------	0.9958	------	------	------	------
TGGT1_chrIa	1508854	TGGT1_295760					C>T										------	------	------	------	2	------	------	------	------	------	------	1	------	------	------	------	------	------	1	------	------
TGGT1_chrIa	1510135	TGGT1_295760					C>G										------	------	------	------	2	------	------	------	------	------	------	1	------	------	------	------	------	------	1	------	------
TGGT1_chrIa	1510142	TGGT1_295760					A>G										------	------	------	------	2	------	------	------	------	------	------	1	------	------	------	------	------	------	1	------	------
TGGT1_chrIa	1510227	TGGT1_295760							T>A								------	------	------	------	------	------	9	------	------	------	------	------	------	0.7777	------	------	------	------	------	------	0.9986
TGGT1_chrIa	1510240	TGGT1_295760							G>T								------	------	------	------	------	------	8	------	------	------	------	------	------	0.75	------	------	------	------	------	------	0.9999
TGGT1_chrIa	1510290	TGGT1_295760							A>T								------	------	------	------	------	------	3	------	------	------	------	------	------	0.6666	------	------	------	------	------	------	0.8162
TGGT1_chrIa	1511256	TGGT1_295760					G>C										------	------	------	------	3	------	------	------	------	------	------	0.6666	------	------	------	------	------	------	0.9958	------	------
TGGT1_chrIa	1511756	TGGT1_295760		C>T													------	2	------	------	------	------	------	------	1	------	------	------	------	------	------	1	------	------	------	------	------
TGGT1_chrIa	1512592	TGGT1_295760							A>G								------	------	------	------	------	------	2	------	------	------	------	------	------	1	------	------	------	------	------	------	1
TGGT1_chrIa	1514268	TGGT1_295760	C>G	C>G	C>G	C>G	C>G	C>G	C>G								49	49	32	13	39	19	19	0.9591	0.8979	0.9062	0.8461	0.8717	1	0.6315	1	1	1	1	1	1	0.9999
TGGT1_chrIa	1516154	TGGT1_295760				A>G											------	------	------	4	------	------	------	------	------	------	1	------	------	------	------	------	------	1	------	------	------
TGGT1_chrIa	1518326	TGGT1_295760	C>T	C>T	C>T	C>T	C>T	C>T	C>T								45	41	21	29	46	26	17	1	0.9756	0.9523	1	1	1	1	1	1	1	1	1	1	1
TGGT1_chrIa	1520600	TGGT1_295760	A>T	A>T		A>T		A>T	A>T								10	4	------	3	------	8	6	1	1	------	1	------	1	1	1	1	------	1	------	1	1
TGGT1_chrIa	1520606	TGGT1_295760						- > ins CTG									------	------	------	------	------	2	------	------	------	------	------	------	1	------	------	------	------	------	------	1	------
TGGT1_chrIa	1522166				C>A												------	------	17	------	------	------	------	------	------	0.7058	------	------	------	------	------	------	0.9999	------	------	------	------
TGGT1_chrIa	1533378	TGGT1_295740						T>A									------	------	------	------	------	2	------	------	------	------	------	------	1	------	------	------	------	------	------	1	------
TGGT1_chrIa	1535736	TGGT1_295740						G>C							p.E1498Q		------	------	------	------	------	2	------	------	------	------	------	------	1	------	------	------	------	------	------	1	------
TGGT1_chrIa	1538830						C>A										------	------	------	------	2	------	------	------	------	------	------	1	------	------	------	------	------	------	1	------	------
TGGT1_chrIa	1541430	TGGT1_295730					G>A										------	------	------	------	5	------	------	------	------	------	------	0.8	------	------	------	------	------	------	0.9999	------	------
TGGT1_chrIa	1543388	TGGT1_295730				ATT > del 3											------	------	------	2	------	------	------	------	------	------	1	------	------	------	------	------	------	1	------	------	------
TGGT1_chrIa	1545382							T>C									------	------	------	------	------	3	------	------	------	------	------	------	0.6666	------	------	------	------	------	------	0.9958	------
TGGT1_chrIa	1545417							G>C									------	------	------	------	------	3	------	------	------	------	------	------	0.6666	------	------	------	------	------	------	0.9958	------
TGGT1_chrIa	1546782			T>C													------	2	------	------	------	------	------	------	1	------	------	------	------	------	------	1	------	------	------	------	------
TGGT1_chrIa	1548352	TGGT1_295720						T>A							p.D510E		------	------	------	------	------	5	------	------	------	------	------	------	0.8	------	------	------	------	------	------	0.9999	------
TGGT1_chrIa	1549225	TGGT1_295720						A>C							p.K548T		------	------	------	------	------	3	------	------	------	------	------	------	0.6666	------	------	------	------	------	------	0.9925	------
TGGT1_chrIa	1553908						T>C										------	------	------	------	2	------	------	------	------	------	------	1	------	------	------	------	------	------	1	------	------
TGGT1_chrIa	1554214					A>G											------	------	------	9	------	------	------	------	------	------	0.8888	------	------	------	------	------	------	1	------	------	------
TGGT1_chrIa	1555607	TGGT1_366970				T>C											------	------	------	3	------	------	------	------	------	------	0.6666	------	------	------	------	------	------	0.9958	------	------	------
TGGT1_chrIa	1556292		C>T	C>T	C>T	C>T	C>T	C>T	C>T								1000	1000	1000	1000	1000	1000	1000	0.998	0.994	0.995	0.98	0.976	0.981	0.986	1	1	1	1	1	1	1
TGGT1_chrIa	1557383	TGGT1_295710							A>C								------	------	------	------	------	------	2	------	------	------	------	------	------	1	------	------	------	------	------	------	1
TGGT1_chrIa	1558673	TGGT1_295710	A > del 1	A > del 1	A > del 1	A > del 1	A > del 1	A > del 1	A > del 1								161	176	120	107	102	69	86	0.913	0.9602	0.9333	0.8878	0.9705	0.9275	0.9302	1	1	1	1	1	1	1
TGGT1_chrIa	1574185	TGGT1_295710			G>T							p.(=)					------	------	10	------	------	------	------	------	------	0.6	------	------	------	------	------	------	0.9973	------	------	------	------
TGGT1_chrIa	1575304	TGGT1_295710						C>G							p.E2998D		------	------	------	------	------	5	------	------	------	------	------	------	0.6	------	------	------	------	------	------	0.855	------
TGGT1_chrIa	1581298	TGGT1_295710	A>G	A>G		A>G	A>G	A>G	A>G								70	21	------	18	17	2	13	1	0.9047	------	1	0.9411	1	1	1	1	------	1	1	1	1
TGGT1_chrIa	1581623	TGGT1_295710			- > ins G							p.D1507fs					------	------	2	------	------	------	------	------	------	1	------	------	------	------	------	------	1	------	------	------	------
TGGT1_chrIa	1587954						A>G										------	------	------	------	10	------	------	------	------	------	------	0.6	------	------	------	------	------	------	0.998	------	------
TGGT1_chrIa	1587957						C>A										------	------	------	------	10	------	------	------	------	------	------	0.6	------	------	------	------	------	------	0.9982	------	------
TGGT1_chrIa	1589306						- > ins A										------	------	------	------	28	------	------	------	------	------	------	0.8214	------	------	------	------	------	------	1	------	------
TGGT1_chrIa	1590377		C>T														9	------	------	------	------	------	------	0.6666	------	------	------	------	------	------	0.9999	------	------	------	------	------	------
TGGT1_chrIa	1590490								C>T								------	------	------	------	------	------	6	------	------	------	------	------	------	1	------	------	------	------	------	------	1
TGGT1_chrIa	1590896			C > del 1													------	2	------	------	------	------	------	------	1	------	------	------	------	------	------	1	------	------	------	------	------
TGGT1_chrIa	1591231								A>G								------	------	------	------	------	------	2	------	------	------	------	------	------	1	------	------	------	------	------	------	1
TGGT1_chrIa	1595664	TGGT1_295680	C>T	C>T	C>T	C>T	C>T	C>T	C>T								30	67	48	50	47	27	24	0.6666	0.9402	0.7916	0.6399	0.9574	0.7407	0.9166	0.9998	1	0.9999	0.9922	1	0.9999	1
TGGT1_chrIa	1595723	TGGT1_295680					C>T										------	------	------	------	3	------	------	------	------	------	------	0.6666	------	------	------	------	------	------	0.9958	------	------
TGGT1_chrIa	1596403	TGGT1_295680				T>A											------	------	------	3	------	------	------	------	------	------	0.6666	------	------	------	------	------	------	0.9958	------	------	------
TGGT1_chrIa	1596540	TGGT1_295680						T>A									------	------	------	------	------	5	------	------	------	------	------	------	0.4	------	------	------	------	------	------	0.7667	------
TGGT1_chrIa	1597065	TGGT1_295680					A>G										------	------	------	------	2	------	------	------	------	------	------	1	------	------	------	------	------	------	1	------	------
TGGT1_chrIa	1599536	TGGT1_295680						G>A									------	------	------	------	------	2	------	------	------	------	------	------	1	------	------	------	------	------	------	1	------
TGGT1_chrIa	1600405	TGGT1_295680		C>T													------	4	------	------	------	------	------	------	0.75	------	------	------	------	------	------	0.9999	------	------	------	------	------
TGGT1_chrIa	1601198	TGGT1_295680		T>G													------	2	------	------	------	------	------	------	1	------	------	------	------	------	------	1	------	------	------	------	------
TGGT1_chrIa	1601819	TGGT1_295680						C>T									------	------	------	------	------	2	------	------	------	------	------	------	1	------	------	------	------	------	------	1	------
TGGT1_chrIa	1607540			T>C													------	3	------	------	------	------	------	------	0.6666	------	------	------	------	------	------	0.9958	------	------	------	------	------
TGGT1_chrIa	1607729	TGGT1_295662						C>A							p.(=)		------	------	------	------	------	2	------	------	------	------	------	------	1	------	------	------	------	------	------	1	------
TGGT1_chrIa	1611984	TGGT1_295658				A>C											------	------	------	9	------	------	------	------	------	------	0.6666	------	------	------	------	------	------	0.9999	------	------	------
TGGT1_chrIa	1612132	TGGT1_295658					A>C										------	------	------	------	4	------	------	------	------	------	------	0.5	------	------	------	------	------	------	0.9377	------	------
TGGT1_chrIa	1612250	TGGT1_295658	- > ins TAx2	- > ins TA		- > ins TAx2		- > ins TAx2	- > ins TAx2								2	11	------	5	------	3	5	1	0.6363	------	1	------	1	1	1	0.9998	------	1	------	1	1
TGGT1_chrIa	1612298	TGGT1_295658	AT > del 2														2	------	------	------	------	------	------	1	------	------	------	------	------	------	1	------	------	------	------	------	------
TGGT1_chrIa	1616025	TGGT1_295658		T>G													------	3	------	------	------	------	------	------	0.6666	------	------	------	------	------	------	0.8162	------	------	------	------	------
TGGT1_chrIa	1616084	TGGT1_295658				T > del 1											------	------	------	4	------	------	------	------	------	------	0.5	------	------	------	------	------	------	0.9642	------	------	------
TGGT1_chrIa	1616123	TGGT1_295658	A>G					A>G									2	------	------	------	------	2	------	1	------	------	------	------	1	------	1	------	------	------	------	1	------
[truncated: 38,434 more rows]

## Sheet: Default variants
Ref ID	Ref Pos	Gene Name	WT Variant - Called Seq	35-1 Variant - Called Seq	35-2 Variant - Called Seq	35-3 Variant - Called Seq	35-4 Variant - Called Seq	35-5 Variant - Called Seq	35-6 Variant - Called Seq	WT Variant - Amino Acid Change	35-1 Variant - Amino Acid Change	35-2 Variant - Amino Acid Change	35-3 Variant - Amino Acid Change	35-4 Variant - Amino Acid Change	35-5 Variant - Amino Acid Change	35-6 Variant - Amino Acid Change	WT Variant - Depth	35-1 Variant - Depth	35-2 Variant - Depth	35-3 Variant - Depth	35-4 Variant - Depth	35-5 Variant - Depth	35-6 Variant - Depth	WT Variant - SNP %	35-1 Variant - SNP %	35-2 Variant - SNP %	35-3 Variant - SNP %	35-4 Variant - SNP %	35-5 Variant - SNP %	35-6 Variant - SNP %	WT Variant - P not ref	35-1 Variant - P not ref	35-2 Variant - P not ref	35-3 Variant - P not ref	35-4 Variant - P not ref	35-5 Variant - P not ref	35-6 Variant - P not ref
[truncated: 5,135 more rows]

[truncated: 15 more sheets: Gene disrupting variants, Non-synonymous variants, Coding region variants, 35-1 variants, 35-1 circos, 35-2 variants, 35-2 circos, 35-3 variants, 35-3 circos, 35-4 variants, 35-4 circos, 35-5 variants, 35-5 circos, 35-6 variants, 35-6 circos]
